# Supplementary material for: HDAC1: An Essential and Conserved Member of the Diverse Zn2+-Dependent HDAC Family Driven by Divergent Selection Pressure
Source: Int J Mol Sci. 2023 Dec 2;24(23):17072. doi: 10.3390/ijms242317072 (PMC10707265; doi:10.3390/ijms242317072)
Supplement: Supplementary file 1 [file ijms-24-17072-s001.zip]

Archive with 2 entries (2 files):
- 20231030_s_end.pdf
- Table S2.xlsx
