# Supplementary material for: HDAC1: An Essential and Conserved Member of the Diverse Zn2+-Dependent HDAC Family Driven by Divergent Selection Pressure
Source: Int J Mol Sci. 2023 Dec 2;24(23):17072. doi: 10.3390/ijms242317072 (PMC10707265; doi:10.3390/ijms242317072)
Supplement: Supplementary file 1 [file ijms-24-17072-s001.zip › Table S2.xlsx]

## Sheet: Table S2
Table S2. Detailed information on HDAC genes.
Name	Protein	Gene	Transcript	Domain
Gambusia affinis	33528
ENSGAFP00000012134.1	ENSGAFP00000012134.1	ENSGAFG00000008208.1,NHOQ01002390.1:12351251..12396051 reverse	ENSGAFP00000012134.1,ENSGAFT00000012261.1,923,23,12351987-12352008,12352669-12352816,12354662-12354746,12354827-12354960,12355234-12355352,12359459-12359556,12362773-12362892,12363429-12363516,12364600-12364655,12365196-12365303,12366147-12366187,12367300-12367387,12367482-12367615,12367738-12367945,12368407-12368613,12368841-12369085,12369945-12370092,12370909-12371007,12371339-12371436,12372315…	Hist_deacetyl,PF00850.19,531,835
ENSGAFP00000022892.1	ENSGAFP00000022892.1	ENSGAFG00000015460.1,NHOQ01001578.1:933147..940589 reverse	ENSGAFP00000022886.1,ENSGAFT00000023121.1,428,14,935401-935470,935558-935715,936550-936629,936915-936973,937071-937160,937240-937304,937700-937773,937848-937928,938007-938140,938210-938265,938346-938402,938851-938932,939010-939152,939225-939307,940360-940414;ENSGAFP00000022892.1,ENSGAFT00000023127.1,476,12,935401-935470,935558-935715,936550-936629,936915-936973,937071-937160,937240-937304,937700-…	Hist_deacetyl,PF00850.19,142,360
ENSGAFP00000005580.1	ENSGAFP00000005580.1	ENSGAFG00000003807.1,NHOQ01000483.1:297797..351219 forward	ENSGAFP00000005580.1,ENSGAFT00000005645.1,1137,27,309916-310072,321023-321112,323580-323827,323927-324071,324172-324277,328559-328692,331411-331542,331641-331750,333419-333535,333803-333914,335691-335801,335888-336081,336153-336268,336368-336563,338690-338804,341738-341871,342018-342138,343397-343446,343523-343630,343714-343769,343870-343957,346296-346415,346648-346745,348460-348578,348687-348820…	Hist_deacetyl,PF00850.19,715,1033;HDAC4_Gln,PF12203.8,114,202;HDAC4_Gln,PF12203.8,516,553;HDAC4_Gln,PF12203.8,604,636
ENSGAFP00000010864.1	ENSGAFP00000010864.1	ENSGAFG00000007348.1,NHOQ01002060.1:1250051..1259897 forward	ENSGAFP00000010857.1,ENSGAFT00000010969.1,342,9,1250378-1250485,1250602-1250654,1251725-1251855,1252846-1252987,1253815-1253927,1254094-1254171,1254616-1254724,1255750-1255922,1256453-1256547,1256743-1256769;ENSGAFP00000010864.1,ENSGAFT00000010976.1,381,9,1250378-1250485,1250602-1250654,1251725-1251855,1252846-1252987,1253815-1253927,1254094-1254171,1254616-1254724,1255750-1255922,1256453-1256614…	Hist_deacetyl,PF00850.19,33,320
ENSGAFP00000027943.1	ENSGAFP00000027943.1	ENSGAFG00000018893.1,NHOQ01000204.1:3288712..3353608 forward	ENSGAFP00000027943.1,ENSGAFT00000028230.1,1069,24,3301989-3302010,3324420-3324745,3329601-3329751,3331687-3331810,3333148-3333266,3338671-3338799,3338931-3339040,3339784-3339915,3340024-3340210,3342138-3342358,3344460-3344675,3345049-3345244,3345360-3345493,3345569-3345671,3345754-3345800,3345890-3345997,3346146-3346201,3346402-3346489,3346577-3346696,3346876-3346973,3347176-3347294,3347781-33479…	Hist_deacetyl,PF00850.19,665,975;HDAC4_Gln,PF12203.8,67,155;HDAC4_Gln,PF12203.8,445,503
ENSGAFP00000004191.1	ENSGAFP00000004191.1	ENSGAFG00000002858.1,NHOQ01001423.1:2213..10142 reverse	ENSGAFP00000004191.1,ENSGAFT00000004242.1,673,19,3573-3607,3719-3878,3949-4137,4219-4300,4404-4457,4642-4727,4806-4896,4978-5221,5517-5584,5780-5886,5955-6044,6215-6274,6353-6418,6738-6864,6950-7018,7127-7231,7395-7492,7598-7694,8579-8713,9840-9898	Hist_deacetyl,PF00850.19,24,320;Hist_deacetyl,PF00850.19,532,576
ENSGAFP00000027798.1	ENSGAFP00000027798.1	ENSGAFG00000018776.1,NHOQ01000293.1:15509984..15622688 reverse	ENSGAFP00000027798.1,ENSGAFT00000028084.1,1097,25,15510645-15510684,15511434-15511575,15512116-15512200,15520763-15520896,15521487-15521605,15526211-15526308,15526382-15526501,15529624-15529711,15529790-15529845,15531188-15531295,15535730-15535776,15536873-15536975,15537980-15538113,15538681-15538867,15540228-15540509,15545338-15545558,15546549-15546762,15547061-15547180,15547956-15548062,1555038…	Hist_deacetyl,PF00850.19,694,1005;HDAC4_Gln,PF12203.8,77,162;HDAC4_Gln,PF12203.8,485,512
ENSGAFP00000028759.1	ENSGAFP00000028759.1	ENSGAFG00000019426.1,NHOQ01002481.1:8369805..8375274 reverse	ENSGAFP00000028759.1,ENSGAFT00000029056.1,488,13,8370968-8370995,8371087-8371138,8371207-8371374,8371494-8371621,8371727-8371835,8372161-8372301,8372505-8372613,8372718-8372810,8372889-8373030,8373164-8373302,8373366-8373440,8374059-8374176,8374288-8374400,8374934-8374985	Hist_deacetyl,PF00850.19,29,318;Hist_deacetyl,PF00850.19,353,418
ENSGAFP00000003938.1	ENSGAFP00000003938.1	ENSGAFG00000002655.1,NHOQ01001000.1:161902..172272 forward	ENSGAFP00000003938.1,ENSGAFT00000003986.1,489,13,162090-162144,163813-163925,164047-164164,164269-164343,165057-165195,165287-165428,165594-165686,167203-167311,167391-167531,170349-170457,170594-170724,171413-171565,171656-171713,171913-171946;ENSGAFP00000003966.1,ENSGAFT00000004014.1,479,13,162090-162144,163813-163925,164047-164164,164269-164343,165057-165195,165287-165428,165489-165498,165604-…	Hist_deacetyl,PF00850.19,30,319
ENSGAFP00000029248.1	ENSGAFP00000029248.1	ENSGAFG00000019742.1,NHOQ01000188.1:82134..87951 forward	ENSGAFP00000029248.1,ENSGAFT00000029549.1,269,5,82134-82218,84798-84864,84933-85125,85269-85418,85500-85646,87784-87951	Hist_deacetyl,PF00850.19,28,184;Hist_deacetyl,PF00850.19,196,202
ENSGAFP00000030787.1	ENSGAFP00000030787.1	ENSGAFG00000020750.1,NHOQ01000959.1:2945723..2949714 forward	ENSGAFP00000030787.1,ENSGAFT00000031099.1,345,7,2945828-2945929,2946053-2946196,2947273-2947432,2947515-2947711,2947795-2947945,2948070-2948186,2949167-2949309,2949406-2949429	Hist_deacetyl,PF00850.19,69,321
ENSGAFP00000011326.1	ENSGAFP00000011326.1	ENSGAFG00000007686.1,NHOQ01002390.1:1411522..1424652 forward	ENSGAFP00000011326.1,ENSGAFT00000011444.1,367,9,1411522-1411556,1412869-1413017,1414221-1414321,1415410-1415526,1418916-1418958,1420004-1420080,1420961-1421023,1421508-1421604,1422476-1422654,1424410-1424652	Hist_deacetyl,PF00850.19,52,326
ENSGAFP00000027808.1	ENSGAFP00000027808.1	ENSGAFG00000018797.1,NHOQ01002708.1:5608767..5620913 forward	ENSGAFP00000027808.1,ENSGAFT00000028094.1,482,11,5609253-5609301,5611139-5611251,5612635-5612752,5612845-5612919,5613057-5613195,5614541-5614682,5614769-5614861,5614941-5615049,5615128-5615508,5615583-5615738,5616190-5616235,5616553-5616580	Hist_deacetyl,PF00850.19,28,317;Hist_deacetyl,PF00850.19,350,392
ENSGAFP00000029829.1	ENSGAFP00000029829.1	ENSGAFG00000020111.1,NHOQ01000938.1:118824..171112 reverse	ENSGAFP00000029828.1,ENSGAFT00000030132.1,952,23,123211-123253,123331-123469,124471-124552,124704-124837,125682-125800,131431-131528,131612-131731,131833-131920,132699-132754,133455-133562,134636-134685,134809-134929,135085-135218,137040-137262,137434-137637,138817-139022,140166-140331,141975-142076,143104-143213,143342-143464,144057-144157,144779-144899,145539-145629,145946-146065;ENSGAFP0000002…	Hist_deacetyl,PF00850.19,562,879;Hist_deacetyl,PF00850.19,370,415
Pygocentrus nattereri	42514
ENSPNAP00000021908.1	ENSPNAP00000021908.1	ENSPNAG00000004519.1,KV575408.1:1238357..1250362 forward	ENSPNAP00000021908.1,ENSPNAT00000033652.1,685,18,1238739-1238800,1238884-1239018,1240712-1240808,1241158-1241255,1241509-1241613,1241725-1241793,1241917-1242043,1243502-1243567,1244348-1244407,1244546-1244635,1244729-1244835,1245209-1245276,1245522-1245765,1246551-1246641,1246949-1247034,1247137-1247187,1247605-1247686,1249034-1249222,1249929-1250159;ENSPNAP00000021915.1,ENSPNAT00000040871.1,673,…	Hist_deacetyl,PF00850.19,27,321;Hist_deacetyl,PF00850.19,536,575
ENSPNAP00000013647.1	ENSPNAP00000013647.1	ENSPNAG00000019553.1,KV578018.1:388..14225 forward	ENSPNAP00000013647.1,ENSPNAT00000021315.1,488,13,555-606,1235-1347,2543-2660,4791-4865,6218-6356,6684-6825,8177-8269,8588-8696,8892-9032,9641-9749,9894-10024,11948-12103,12392-12449,12626-12656	Hist_deacetyl,PF00850.19,29,318
ENSPNAP00000023706.1	ENSPNAP00000023706.1	ENSPNAG00000000789.1,KV575428.1:1901717..1909066 forward	ENSPNAP00000023706.1,ENSPNAT00000012009.1,299,6,1901717-1901860,1901960-1902088,1902095-1902118,1903412-1903606,1904856-1905005,1908699-1908812,1908926-1909066	Hist_deacetyl,PF00850.19,8,282
ENSPNAP00000012530.1	ENSPNAP00000012530.1	ENSPNAG00000018413.1,KV575354.1:1031557..1172627 reverse	ENSPNAP00000012552.1,ENSPNAT00000019842.1,1087,24,1035935-1035971,1037744-1037900,1039030-1039114,1039872-1040005,1040816-1040934,1041337-1041434,1042191-1042310,1043469-1043556,1044956-1045011,1045716-1045823,1046823-1046872,1050068-1050188,1051012-1051145,1051825-1051990,1060215-1060499,1061177-1061382,1063221-1063440,1064388-1064504,1069872-1069984,1072733-1072864,1077851-1077984,1079247-10793…	Hist_deacetyl,PF00850.19,718,1035;HDAC4_Gln,PF12203.8,105,193;HDAC4_Gln,PF12203.8,506,545
ENSPNAP00000003784.1	ENSPNAP00000003784.1	ENSPNAG00000010355.1,KV575493.1:1253042..1326609 reverse	ENSPNAP00000003816.1,ENSPNAT00000008100.1,1040,25,1255518-1255557,1256322-1256457,1256688-1256772,1256982-1257115,1257539-1257657,1260617-1260714,1260807-1260926,1262481-1262568,1262700-1262755,1262877-1262984,1263109-1263155,1263802-1263904,1264124-1264257,1265496-1265679,1266618-1266806,1272285-1272472,1274238-1274424,1275140-1275256,1275402-1275514,1277115-1277243,1281535-1281650,1284827-12849…	Hist_deacetyl,PF00850.19,647,958;HDAC4_Gln,PF12203.8,77,167
ENSPNAP00000016786.1	ENSPNAP00000016786.1	ENSPNAG00000022978.1,KV575500.1:965492..982194 forward	ENSPNAP00000016786.1,ENSPNAT00000025358.1,428,14,965688-965742,966740-966822,966931-967073,967208-967289,967470-967526,968243-968298,968469-968602,971443-971523,974110-974183,974318-974382,974836-974925,975046-975104,975843-975922,976106-976263,978698-978767	Hist_deacetyl,PF00850.19,22,313
ENSPNAP00000008308.1	ENSPNAP00000008308.1	ENSPNAG00000013918.1,KV575305.1:2986378..3202068 forward	ENSPNAP00000008308.1,ENSPNAT00000000352.1,1053,25,3003380-3003401,3064552-3064620,3104173-3104423,3111635-3111785,3117131-3117251,3120387-3120505,3137329-3137457,3137586-3137698,3139091-3139207,3140166-3140373,3146942-3147135,3149847-3150053,3151314-3151500,3153068-3153201,3156095-3156197,3158261-3158307,3164973-3165080,3167617-3167672,3168965-3169052,3171049-3171168,3173221-3173318,3186165-31862…	Hist_deacetyl,PF00850.19,650,961;HDAC4_Gln,PF12203.8,64,153
ENSPNAP00000025351.1	ENSPNAP00000025351.1	ENSPNAG00000010413.1,KV575349.1:3526593..3560459 reverse	ENSPNAP00000025351.1,ENSPNAT00000007821.1,378,10,3527713-3527735,3538968-3539073,3552295-3552389,3552839-3553011,3553924-3554032,3554845-3554922,3555185-3555297,3556036-3556177,3558116-3558246,3558481-3558533,3558747-3558860;ENSPNAP00000003934.1,ENSPNAT00000007842.1,347,9,3536588-3536676,3538962-3539073,3552295-3552389,3552839-3553011,3553924-3554032,3554845-3554922,3555185-3555297,3556036-355617…	Hist_deacetyl,PF00850.19,35,322
ENSPNAP00000000323.1	ENSPNAP00000000323.1	ENSPNAG00000000189.1,KV575310.1:3089173..3164836 reverse	ENSPNAP00000000323.1,ENSPNAT00000014053.1,375,10,3089173-3089412,3097313-3097491,3103686-3103782,3130677-3130739,3131604-3131680,3138764-3138806,3154228-3154344,3155147-3155173,3160866-3160966,3163109-3163257,3163976-3164010;ENSPNAP00000000324.1,ENSPNAT00000014054.1,366,9,3089173-3089412,3097313-3097491,3103686-3103782,3130677-3130739,3131604-3131680,3138764-3138806,3154228-3154344,3160866-316096…	Hist_deacetyl,PF00850.19,46,335
ENSPNAP00000035120.1	ENSPNAP00000035120.1	ENSPNAG00000006252.1,KV575644.1:12384..29630 reverse	ENSPNAP00000035120.1,ENSPNAT00000027670.1,1111,26,12384-12452,14081-14209,15403-15549,17453-17584,17781-18190,18671-18845,19165-19314,19416-19608,19998-20200,21606-21774,21885-22013,22367-22499,22589-22656,22752-22858,23159-23248,23383-23442,23564-23629,23765-23891,24905-24973,25074-25178,25405-25502,26176-26272,26370-26410,26509-26593,26818-26903,27185-27295,27979-28065	Hist_deacetyl,PF00850.19,479,776;Hist_deacetyl,PF00850.19,96,391;zf-UBP,PF02148.19,1029,1089
ENSPNAP00000022384.1	ENSPNAP00000022384.1	ENSPNAG00000029761.1,KV575429.1:658134..669043 reverse	ENSPNAP00000022384.1,ENSPNAT00000034553.1,480,13,658903-658930,659158-659206,660420-660566,661021-661148,661895-662003,662992-663132,663233-663341,663429-663521,663676-663817,664255-664393,664552-664626,667086-667203,667297-667409,668925-668976	Hist_deacetyl,PF00850.19,29,318
ENSPNAP00000007344.1	ENSPNAP00000007344.1	ENSPNAG00000002603.1,KV575295.1:1635723..1655875 forward	ENSPNAP00000007344.1,ENSPNAT00000001994.1,803,20,1635747-1635833,1636017-1636122,1636470-1636563,1637956-1638047,1638254-1638343,1639870-1639967,1641905-1642097,1642202-1642344,1643240-1643452,1644060-1644156,1645413-1645537,1645636-1645803,1646205-1646260,1646489-1646570,1646680-1646790,1647602-1647699,1647821-1647939,1650018-1650151,1650239-1650323,1652831-1652969,1653255-1653336	Hist_deacetyl,PF00850.19,467,697;Hist_deacetyl,PF00850.19,716,753
ENSPNAP00000025664.1	ENSPNAP00000025664.1	ENSPNAG00000010856.1,KV575543.1:774001..807323 reverse	ENSPNAP00000025664.1,ENSPNAT00000007046.1,929,23,774001-774034,774629-774767,775498-775579,776835-776968,777210-777328,779757-779854,781728-781847,782678-782765,783719-783774,784772-784879,789765-789814,790596-790716,791922-792055,792313-792526,795205-795378,795875-796056,796607-796769,798179-798280,799174-799283,799762-799884,802093-802193,802975-803092,805372-805456,807045-807179	Hist_deacetyl,PF00850.19,523,841;Hist_deacetyl,PF00850.19,344,399;Hist_deacetyl,PF00850.19,36,68
Oreochromis niloticus	8128
ENSONIP00000014285.1	ENSONIP00000014285.1	ENSONIG00000011350.2,LG15:30570527..30596018 forward	ENSONIP00000053098.1,ENSONIT00000071657.1,480,12,30570636-30570690,30572217-30572329,30572422-30572539,30572817-30572891,30573956-30574094,30574237-30574378,30574630-30574722,30576250-30576358,30576470-30576610,30577909-30578017,30578913-30579043,30580112-30580267,30580374-30580435;ENSONIP00000014285.1,ENSONIT00000014296.2,490,13,30570636-30570690,30572217-30572329,30572422-30572539,30572817-3057…	Hist_deacetyl,PF00850.19,30,319
ENSONIP00000011058.1	ENSONIP00000011058.1	ENSONIG00000008796.2,LG7:46898348..46905370 forward	ENSONIP00000011058.1,ENSONIT00000011067.2,673,19,46898414-46898472,46899652-46899786,46899880-46899976,46900060-46900157,46900400-46900504,46900608-46900676,46900762-46900888,46900985-46901050,46901139-46901198,46901289-46901378,46901475-46901581,46901662-46901729,46901930-46902173,46902264-46902354,46902476-46902561,46903367-46903423,46903556-46903637,46903908-46904096,46904426-46904585,46904685…	Hist_deacetyl,PF00850.19,26,320;Hist_deacetyl,PF00850.19,538,579
ENSONIP00000001061.1	ENSONIP00000001061.1	ENSONIG00000000836.2,LG20:4894164..4909599 reverse	ENSONIP00000001061.1,ENSONIT00000001060.2,1104,27,4894230-4894298,4895110-4895238,4895320-4895466,4895555-4895701,4895778-4895990,4896079-4896215,4896653-4896830,4896913-4897062,4897338-4897530,4897609-4897814,4898106-4898274,4898351-4898479,4898561-4898708,4899247-4899314,4899442-4899548,4899754-4899843,4899956-4900015,4900095-4900160,4900705-4900831,4901389-4901457,4903518-4903622,4903731-49038…	Hist_deacetyl,PF00850.19,485,784;Hist_deacetyl,PF00850.19,97,393;zf-UBP,PF02148.19,1022,1082
ENSONIP00000045162.1	ENSONIP00000045162.1	ENSONIG00000011850.2,LG3:33046570..33104176 reverse	ENSONIP00000052715.1,ENSONIT00000039818.1,378,10,33048935-33048954,33073669-33073774,33091231-33091325,33095234-33095406,33098823-33098931,33099022-33099099,33099242-33099354,33100047-33100188,33101029-33101159,33103394-33103446,33103544-33103660;ENSONIP00000014918.2,ENSONIT00000014930.2,385,10,33073023-33073059,33073665-33073774,33091231-33091325,33095234-33095406,33098823-33098931,33099022-3309…	Hist_deacetyl,PF00850.19,42,327
ENSONIP00000004089.1	ENSONIP00000004089.1	ENSONIG00000003256.2,LG5:37541186..37597784 reverse	ENSONIP00000027020.1,ENSONIT00000084573.1,357,10,37541186-37541222,37542183-37542358,37550058-37550236,37559136-37559232,37573695-37573757,37574096-37574172,37579651-37579693,37582623-37582739,37585536-37585636,37596813-37596961,37597069-37597103;ENSONIP00000074113.1,ENSONIT00000053433.1,355,10,37541231-37541286,37542208-37542358,37550058-37550236,37559136-37559232,37573695-37573757,37574096-3757…	Hist_deacetyl,PF00850.19,47,326
ENSONIP00000010308.2	ENSONIP00000010308.2	ENSONIG00000008187.2,LG19:27550455..27554484 forward	ENSONIP00000010308.2,ENSONIT00000010317.2,482,12,27550503-27550554,27551250-27551362,27551463-27551580,27551657-27551731,27551855-27551993,27552612-27552753,27552830-27552922,27553007-27553115,27553226-27553366,27553482-27553590,27553929-27554059,27554140-27554310,27554429-27554484;ENSONIP00000060293.1,ENSONIT00000054370.1,325,9,27551571-27551580,27551657-27551731,27551855-27551993,27552612-27552…	Hist_deacetyl,PF00850.19,29,318
ENSONIP00000009730.1	ENSONIP00000009730.1	ENSONIG00000007720.2,LG22:30535184..30541281 forward	ENSONIP00000009730.1,ENSONIT00000009736.2,482,11,30535224-30535272,30536256-30536368,30537658-30537775,30537859-30537933,30538204-30538342,30538636-30538777,30538868-30538960,30539052-30539160,30539247-30539627,30539728-30539883,30539967-30540012,30540974-30541001;ENSONIP00000081352.1,ENSONIT00000043786.1,458,11,30535221-30535272,30536256-30536368,30537658-30537775,30537859-30537933,30538204-3053…	Hist_deacetyl,PF00850.19,28,317;Hist_deacetyl,PF00850.19,350,382
ENSONIP00000007998.1	ENSONIP00000007998.1	ENSONIG00000006345.2,LG4:4464205..4520327 forward	ENSONIP00000007998.1,ENSONIT00000008003.2,1094,27,4477289-4477310,4493837-4493932,4496077-4496324,4496405-4496549,4496648-4496753,4499698-4499831,4502338-4502469,4502628-4502737,4504687-4504803,4505951-4506062,4506192-4506302,4506397-4506590,4506686-4506804,4508251-4508446,4511567-4511678,4512877-4513010,4513198-4513318,4513911-4513960,4514037-4514144,4514222-4514277,4514368-4514455,4515683-45158…	Hist_deacetyl,PF00850.19,672,990;HDAC4_Gln,PF12203.8,71,159;HDAC4_Gln,PF12203.8,494,508
ENSONIP00000011544.2	ENSONIP00000011544.2	ENSONIG00000009184.2,LG20:29181246..29234980 forward	ENSONIP00000011544.2,ENSONIT00000011553.2,1005,25,29182105-29182123,29198468-29198536,29216978-29217165,29217303-29217393,29218013-29218133,29218311-29218405,29218918-29219040,29219282-29219391,29219975-29220076,29220862-29221033,29221460-29221665,29222037-29222240,29222518-29222743,29223123-29223256,29223426-29223546,29224287-29224336,29224884-29224991,29226275-29226330,29226951-29227038,2922715…	Hist_deacetyl,PF00850.19,596,913;Hist_deacetyl,PF00850.19,404,439
ENSONIP00000056366.1	ENSONIP00000056366.1	ENSONIG00000000966.2,LG23:14175978..14249558 reverse	ENSONIP00000045507.1,ENSONIT00000069362.1,1098,25,14176564-14176606,14178726-14178870,14179257-14179341,14180839-14180972,14181171-14181289,14182265-14182362,14183314-14183433,14183547-14183634,14183929-14183984,14185690-14185797,14185916-14185962,14186414-14186516,14186614-14186747,14187409-14187604,14187922-14188152,14193843-14194066,14197186-14197378,14197524-14197658,14198148-14198257,1419835…	Hist_deacetyl,PF00850.19,694,1004;HDAC4_Gln,PF12203.8,87,175
ENSONIP00000072047.1	ENSONIP00000072047.1	ENSONIG00000029720.1,LG14:30530456..30533163 reverse	ENSONIP00000072047.1,ENSONIT00000056420.1,345,7,30530456-30530479,30530585-30530727,30531550-30531666,30531878-30532028,30532114-30532310,30532389-30532548,30532820-30532963,30533062-30533163	Hist_deacetyl,PF00850.19,69,321
ENSONIP00000029435.1	ENSONIP00000029435.1	ENSONIG00000015834.2,LG2:33373206..33378923 forward	ENSONIP00000019932.2,ENSONIT00000019949.2,420,13,33373303-33373378,33374119-33374201,33374363-33374505,33374759-33374840,33375407-33375463,33375553-33375608,33375694-33375827,33376430-33376510,33376631-33376704,33376797-33376861,33377039-33377117,33377531-33377608,33377706-33377888,33378852-33378923;ENSONIP00000019933.2,ENSONIT00000019950.2,385,12,33373306-33373378,33374119-33374201,33374363-3337…	Hist_deacetyl,PF00850.19,22,316
ENSONIP00000005635.1	ENSONIP00000005635.1	ENSONIG00000004475.2,LG16:3949273..4060111 reverse	ENSONIP00000005635.1,ENSONIT00000005639.2,1106,26,3949678-3949717,3950510-3950651,3950859-3950943,3957272-3957405,3958124-3958242,3964408-3964505,3964601-3964720,3965767-3965854,3966034-3966089,3967995-3968102,3971215-3971261,3972341-3972443,3973186-3973319,3973643-3973829,3974890-3975162,3979654-3979871,3980924-3981137,3981369-3981488,3984327-3984433,3984545-3984673,3990081-3990199,3991976-39920…	Hist_deacetyl,PF00850.19,703,1014;HDAC4_Gln,PF12203.8,90,175
Solenopsis invicta	13686
Si_XP_025988582.1	XP_025988582.1	LOC105200387,NC_052667.1:28558128..28562010 reverse	XP_025988582.1,XM_026132797.2,493,8,28561350-28561389,28560646-28560758,28560403-28560520,28559942-28560315,28559710-28559857,28559362-28559647,28559049-28559277,28558845-28558941,28558688-28558764;XP_039304434.1,XM_039448500.1,433,6,28560403-28560493,28559942-28560315,28559710-28559857,28559362-28559647,28559049-28559277,28558845-28558941,28558688-28558764	Hist_deacetyl,PF00850.19,25,315
Si_XP_025995055.1	XP_025995055.1	LOC105205743,NC_052664.1:5771697..6003924 reverse	XP_039304510.1,XM_039448576.1,1030,15,5970120-5970174,5914528-5914587,5898289-5898461,5870600-5870704,5861695-5861820,5848375-5848457,5836660-5836766,5827655-5827752,5827420-5827557,5824722-5825052,5824058-5824498,5817070-5817339,5792551-5792897,5791781-5792335,5789197-5789336,5776825-5776888;XP_039304500.1,XM_039448566.1,1056,15,5970120-5970174,5898289-5898461,5870600-5870704,5861695-5861820,584…	Hist_deacetyl,PF00850.19,660,976;Hist_deacetyl,PF00850.19,96,161;Hist_deacetyl,PF00850.19,518,537
Si_XP_011158304.1	XP_011158304.1	LOC105194879,NC_052667.1:24293166..24298301 reverse	XP_011158304.1,XM_011160002.3,497,8,24298131-24298194,24297032-24297144,24296805-24296922,24296354-24296727,24296063-24296210,24295704-24295989,24295395-24295623,24295205-24295295,24295039-24295109	Hist_deacetyl,PF00850.19,33,323
Si_XP_011164086.1	XP_011164086.1	LOC105198928,NC_052678.1:7232228..7234331 reverse	XP_011164086.1,XM_011165784.3,433,0,7232614-7233915	Hist_deacetyl,PF00850.19,24,315
Si_XP_025993378.2	XP_025993378.2	LOC105202226,NC_052676.1:2227422..2237109 forward	XP_011168935.2,XM_011170633.3,1173,18,2227771-2227773,2228398-2228565,2228993-2229412,2229533-2229630,2229937-2230110,2230197-2230389,2230480-2230539,2231009-2231098,2231181-2231287,2231408-2231551,2231687-2231793,2232169-2232338,2232545-2232885,2232965-2233160,2233435-2233564,2234032-2234613,2234700-2234863,2235165-2235452,2235605-2235691;XP_025993378.2,XM_026137593.2,1205,18,2227863-2227961,222…	Hist_deacetyl,PF00850.19,583,880;Hist_deacetyl,PF00850.19,156,452;zf-UBP,PF02148.19,1117,1177
Bursaphelenchus xylophilus	6326
CAG9097613.1	CAG9097613.1	BXYJ_LOCUS4132,CAJFCV020000002.1:5988733..5990594 forward	CAG9097613.1,,414,4,5988733-5989019,5989060-5989266,5989307-5989648,5989697-5989934,5990424-5990594	Hist_deacetyl,PF00850.19,24,316
CAG9130693.1	CAG9130693.1	BXYJ_LOCUS14824,CAJFCV020000006.1:7352462..7354188 forward	CAG9130693.1,,456,7,7352462-7352510,7352569-7352655,7352695-7352799,7352838-7352912,7352983-7353263,7353301-7353643,7353692-7353859,7353926-7354188	Hist_deacetyl,PF00850.19,46,305
CAG9130886.1	CAG9130886.1	BXYJ_LOCUS14956,CAJFCV020000006.1:7739408..7742257 forward	CAG9130886.1,,803,7,7739408-7739479,7739572-7739870,7739946-7740284,7740320-7740825,7740910-7741175,7741238-7741818,7741872-7742007,7742045-7742257	Hist_deacetyl,PF00850.19,426,734;Hist_deacetyl,PF00850.19,37,82
CAG9122890.1	CAG9122890.1	BXYJ_LOCUS11732,CAJFCV020000005.1:5317219..5318885 forward	CAG9122890.1,,349,4,5317219-5317271,5317304-5317473,5317509-5317701,5318189-5318669,5318733-5318885	Hist_deacetyl,PF00850.19,64,337
CAG9099835.1	CAG9099835.1	BXYJ_LOCUS4590,CAJFCV020000002.1:7468570..7470417 reverse	CAG9099835.1,,501,7,7470181-7470417,7469914-7470141,7469678-7469849,7469516-7469645,7469285-7469465,7469115-7469240,7468810-7469079,7468570-7468731	Hist_deacetyl,PF00850.19,23,312
CAG9089589.1	CAG9089589.1	BXYJ_LOCUS2698,CAJFCV020000001.1:13927620..13929484 reverse	CAG9089589.1,,453,5,13929338-13929484,13929065-13929257,13928690-13928970,13928136-13928478,13927925-13928092,13927620-13927849	Hist_deacetyl,PF00850.19,23,313
Ambrosia artemisiifolia	4212
KAI7736046.1	KAI7736046.1	M8C21_028498,JAMZMK010009385.1:6140..10440 forward	KAI7736046.1,gnl|WGS:JAMZMK|10298:-augustus-gene-0.3-mRNA-1,453,5,6140-6685,7999-8439,8517-8659,10049-10143,10222-10342,10425-10440	Hist_deacetyl,PF00850.19,40,331
KAI7749735.1	KAI7749735.1	M8C21_015590,JAMZMK010006289.1:280835..282292 reverse	KAI7749735.1,gnl|WGS:JAMZMK|5565:-snap-gene-2.0-mRNA-1,179,4,282171-282290,281557-281613,281419-281481,281169-281267,280835-281032	Hist_deacetyl,PF00850.19,116,179
KAI7743661.1	KAI7743661.1	M8C21_031029,JAMZMK010007701.1:176449..178301 reverse	KAI7743661.1,gnl|WGS:JAMZMK|11093:-snap-gene-1.28-mRNA-1,261,8,178254-178301,178042-178167,177903-177953,177578-177646,177277-177385,177045-177124,176872-176954,176739-176784,176449-176619	Hist_deacetyl,PF00850.19,2,206
KAI7737009.1	KAI7737009.1	M8C21_011114,JAMZMK010009149.1:71035..75483 reverse	KAI7737009.1,gnl|WGS:JAMZMK|4008:-augustus-gene-0.23-mRNA-1,417,8,75419-75458,73639-73811,73365-73439,73146-73247,72865-72936,72738-72794,72363-72614,72108-72289,71334-71634	Hist_deacetyl,PF00850.19,74,376
KAI7752942.1	KAI7752942.1	M8C21_023254,JAMZMK010005577.1:15904..22288 forward	KAI7752942.1,gnl|WGS:JAMZMK|8361:-augustus-gene-0.26-mRNA-1,430,13,16154-16190,16745-16857,16951-17068,17166-17240,17318-17537,17805-17868,18580-18672,18760-18868,19097-19146,19237-19327,20687-20757,21196-21294,21502-21568,21913-21998	Hist_deacetyl,PF00850.19,24,315
KAI7741117.1	KAI7741117.1	M8C21_002136,JAMZMK010008272.1:612990..620215 forward	KAI7741117.1,gnl|WGS:JAMZMK|704:-snap-gene-5.3-mRNA-1,430,13,613250-613286,614460-614572,614667-614784,614881-614955,615036-615255,615523-615586,616300-616392,616483-616591,617001-617050,617141-617231,618857-618927,619362-619460,619648-619714,619846-619931	Hist_deacetyl,PF00850.19,24,315
KAI7725807.1	KAI7725807.1	M8C21_031764,JAMZMK010011852.1:34673..38109 reverse	KAI7725807.1,gnl|WGS:JAMZMK|11357:-snap-gene-0.3-mRNA-1,395,12,37843-38085,37685-37740,36530-36647,36383-36445,36211-36279,35970-36136,35802-35866,35675-35721,35542-35586,35420-35470,35234-35320,35043-35130,34878-34966	Hist_deacetyl,PF00850.19,110,381
KAI7744923.1	KAI7744923.1	M8C21_000152,JAMZMK010007407.1:80018..84298 reverse	KAI7744923.1,gnl|WGS:JAMZMK|54:-snap-gene-0.9-mRNA-1,368,3,84037-84257,81948-82420,81767-81870,80118-80426	Hist_deacetyl,PF00850.19,100,231
KAI7731508.1	KAI7731508.1	M8C21_033105,JAMZMK010010440.1:71974..76135 forward	KAI7731508.1,gnl|WGS:JAMZMK|11854:-augustus-gene-0.28-mRNA-1,472,13,72044-72144,72247-72350,72508-72610,72697-72800,73241-73294,73423-73487,73653-73814,73923-74009,74114-74221,74317-74370,74544-74659,74822-74948,75789-75930,76044-76135	Hist_deacetyl,PF00850.19,69,136;Hist_deacetyl,PF00850.19,137,206
KAI7737544.1	KAI7737544.1	M8C21_008847,JAMZMK010008996.1:31296..33496 reverse	KAI7737544.1,gnl|WGS:JAMZMK|3287:-snap-gene-0.4-mRNA-1,272,4,33324-33496,32024-32225,31773-31919,31578-31687,31296-31479	Hist_deacetyl,PF00850.19,36,272
KAI7736043.1	KAI7736043.1	M8C21_032904,JAMZMK010009386.1:47105..52986 reverse	KAI7736043.1,gnl|WGS:JAMZMK|11787:-augustus-gene-0.6-mRNA-1,463,6,52627-52986,50436-50876,50198-50340,48474-48568,48273-48393,48152-48191,47189-47380	Hist_deacetyl,PF00850.19,4,269
KAI7737545.1	KAI7737545.1	M8C21_008848,JAMZMK010008996.1:35323..37473 reverse	KAI7737545.1,gnl|WGS:JAMZMK|3287:-snap-gene-0.5-mRNA-1,354,8,37270-37473,37032-37178,36832-36941,36675-36700,36401-36442,36054-36223,35851-35937,35607-35653,35323-35554	Hist_deacetyl,PF00850.19,4,156
KAI7725478.1	KAI7725478.1	M8C21_008030,JAMZMK010011932.1:232867..240561 reverse	KAI7725478.1,gnl|WGS:JAMZMK|2969:-augustus-gene-2.34-mRNA-1,430,13,240323-240359,239221-239333,239004-239121,238852-238926,238105-238324,237569-237632,237327-237419,236535-236643,235714-235763,235536-235626,234833-234903,233671-233769,233441-233507,233073-233158	Hist_deacetyl,PF00850.19,24,315
Spodoptera frugiperda	7108
Sf_XP_050555065.1	XP_050555065.1	LOC118269201,NC_064213.1:10844331..10914185 reverse	XP_050555110.1,XM_050699153.1,889,12,10913203-10913239,10855905-10856023,10852211-10852318,10849469-10849642,10849319-10849383,10849087-10849232,10848772-10848876,10848075-10848448,10847491-10847856,10846963-10847328,10846351-10846593,10845688-10846193,10845213-10845273;XP_050555093.1,XM_050699136.1,894,12,10913203-10913239,10855905-10856023,10852196-10852318,10849469-10849642,10849319-10849383,1…	Hist_deacetyl,PF00850.19,494,806;Hist_deacetyl,PF00850.19,73,133
Sf_XP_035446875.1	XP_035446875.1	LOC118273826,NC_064215.1:6484755..6490509 reverse	XP_035446875.1,XM_035590982.2,485,10,6489694-6489742,6489210-6489322,6488749-6488866,6488330-6488430,6487973-6488216,6487534-6487710,6487339-6487441,6487017-6487251,6486738-6486827,6486440-6486590,6486164-6486240	Hist_deacetyl,PF00850.19,28,318
Sf_XP_050552648.1	XP_050552648.1	LOC118274773,NC_064222.1:2551657..2558037 reverse	XP_050552648.1,XM_050696691.1,434,6,2557516-2557756,2556861-2557049,2556225-2556499,2555307-2555494,2554839-2554979,2554373-2554482,2553855-2554015	Hist_deacetyl,PF00850.19,23,314
Sf_XP_035442927.1	XP_035442927.1	LOC118271115,NC_064220.1:726295..730736 forward	XP_035442927.1,XM_035587034.2,326,7,726437-726444,726558-726690,726854-726964,727164-727255,727677-727881,728293-728459,729228-729336,729672-729827	Hist_deacetyl,PF00850.19,35,312
Sf_XP_035448303.2	XP_035448303.2	LOC118274727,NC_064222.1:3937508..3940063 reverse	XP_035448303.2,XM_035592410.2,371,7,3939827-3939907,3939554-3939743,3939177-3939318,3938977-3939083,3938705-3938897,3938448-3938620,3938098-3938298,3937658-3937686	Hist_deacetyl,PF00850.19,26,312
Sf_XP_050554473.1	XP_050554473.1	LOC118273545,NC_064226.1:13075436..13095698 forward	XP_050554473.1,XM_050698516.1,1128,18,13075623-13075625,13075703-13075837,13077148-13077237,13077971-13078101,13078615-13078798,13079322-13079524,13079971-13080039,13080768-13080960,13081616-13081675,13083156-13083349,13084197-13084447,13089021-13089102,13089388-13089534,13090314-13090437,13091209-13091436,13091947-13092072,13092424-13092553,13092795-13093612,13093704-13093922;XP_050554474.1,XM_0…	Hist_deacetyl,PF00850.19,534,831;Hist_deacetyl,PF00850.19,108,403;zf-UBP,PF02148.19,1039,1099
Nilaparvata lugens	108931
Nl_XP_039279130.1	XP_039279130.1	LOC111046102,NC_052504.1:24050961..24093081 reverse	XP_039279130.1,XM_039423196.1,1110,21,24088917-24089000,24088391-24088495,24087312-24087442,24086081-24086264,24084982-24085079,24082843-24083016,24081817-24082009,24081201-24081260,24080099-24080188,24079525-24079631,24078290-24078577,24076588-24076632,24075815-24075902,24074671-24074877,24073878-24074035,24063672-24063867,24062295-24062424,24060683-24060906,24058668-24059060,24056273-24056431,2…	Hist_deacetyl,PF00850.19,522,826;Hist_deacetyl,PF00850.19,96,391;zf-UBP,PF02148.19,1021,1081
Nl_XP_039296591.1	XP_039296591.1	LOC111044755,NC_052517.1:6732442..6864724 reverse	XP_039296591.1,XM_039440657.1,1071,21,6849184-6849229,6798008-6798114,6792953-6793060,6791162-6791284,6789386-6789465,6786609-6786748,6782514-6782627,6777578-6777678,6774986-6775116,6770403-6770460,6770207-6770401,6767677-6767973,6765792-6765948,6762208-6762465,6760468-6760569,6751648-6751830,6748487-6748650,6743796-6744062,6740889-6741005,6739253-6739423,6736227-6736462,6732546-6732606	Hist_deacetyl,PF00850.19,624,940;HDAC4_Gln,PF12203.8,41,117;HDAC4_Gln,PF12203.8,1029,1054;HDAC4_Gln,PF12203.8,526,531
Nl_XP_039285206.1	XP_039285206.1	LOC111055806,NC_052508.1:74177456..74204006 reverse	XP_039285206.1,XM_039429272.1,522,8,74203836-74203884,74203133-74203245,74202549-74202666,74197337-74197501,74193598-74193788,74188449-74188650,74186668-74186917,74182726-74183153,74177924-74177976	Hist_deacetyl,PF00850.19,28,318;Hist_deacetyl,PF00850.19,348,457
Nl_XP_039295037.1	XP_039295037.1	LOC111043560,NC_052515.1:20743627..20766887 forward	XP_039295037.1,XM_039439103.1,363,7,20751290-20751331,20752800-20752952,20754484-20754594,20754956-20755047,20756205-20756415,20758573-20758739,20760932-20761040,20764155-20764361;XP_039295038.1,XM_039439104.1,363,7,20751290-20751331,20752800-20752952,20754484-20754594,20754956-20755047,20756205-20756415,20758573-20758739,20760932-20761040,20764155-20764361;XP_039295041.1,XM_039439107.1,363,7,207…	Hist_deacetyl,PF00850.19,53,328
Nl_XP_022203496.1	XP_022203496.1	LOC111060155,NC_052518.1:79751230..79760783 reverse	XP_022203496.1,XM_022347804.2,433,0,79758877-79760178	Hist_deacetyl,PF00850.19,22,313
Nl_XP_039288239.1	XP_039288239.1	LOC111062027,NC_052510.1:20028706..20032112 reverse	XP_039288239.1,XM_039432305.1,433,0,20030365-20031666	Hist_deacetyl,PF00850.19,22,313
Nl_XP_039276863.1	XP_039276863.1	LOC111045791,NC_052505.1:27111885..27124845 reverse	XP_039276863.1,XM_039420929.1,220,3,27124624-27124842,27122969-27123124,27122346-27122457,27117737-27117912	Hist_deacetyl,PF00850.19,13,193
Chilo suppressalis	168631
CAH0402770.1	CAH0402770.1	CHILSU_LOCUS6019,OU963914.1:11066180..11070484 forward	CAH0402770.1,CHILSU_LOCUS6019,435,7,11066277-11066378,11066466-11066655,11067015-11067156,11067478-11067584,11067776-11067968,11068226-11068398,11069973-11070173,11070276-11070475	Hist_deacetyl,PF00850.19,32,320
CAH0398143.1	CAH0398143.1	CHILSU_LOCUS1251,OU963904.1:1147559..1184129 reverse	CAH0398143.1,CHILSU_LOCUS1251,952,17,1183822-1183932,1181901-1181972,1180954-1181061,1175840-1176007,1174500-1174567,1173230-1173390,1169427-1169531,1165186-1165421,1163215-1163445,1162511-1162767,1160113-1160233,1159275-1159576,1157314-1157452,1156223-1156465,1155400-1155540,1153383-1153571,1150611-1150753,1148663-1148726	Hist_deacetyl,PF00850.19,516,845;Hist_deacetyl,PF00850.19,80,140
CAH0398683.1	CAH0398683.1	CHILSU_LOCUS1807,OU963905.1:11020035..11050019 forward	CAH0398683.1,CHILSU_LOCUS1807,484,10,11020154-11020202,11020551-11020663,11030353-11030470,11034485-11034585,11034748-11034991,11036668-11036844,11037090-11037192,11042013-11042247,11043547-11043636,11044410-11044560,11049524-11049597	Hist_deacetyl,PF00850.19,28,318
CAH0402841.1	CAH0402841.1	CHILSU_LOCUS6092,OU963914.1:13781091..13790739 reverse	CAH0402841.1,CHILSU_LOCUS6092,434,6,13790229-13790469,13789485-13789673,13787369-13787643,13786459-13786646,13785253-13785393,13784219-13784328,13783483-13783643	Hist_deacetyl,PF00850.19,23,314
CAH0405173.1	CAH0405173.1	CHILSU_LOCUS8526,OU963897.1:6200225..6222384 reverse	CAH0405173.1,CHILSU_LOCUS8526,1132,18,6221921-6221923,6221704-6221844,6221170-6221259,6220718-6220848,6219680-6219863,6218754-6218956,6215653-6215721,6214326-6214518,6213038-6213097,6212208-6212401,6210090-6210343,6209856-6209937,6209159-6209305,6208500-6208623,6206190-6206417,6204921-6205046,6203357-6203486,6201953-6202770,6200752-6200973	Hist_deacetyl,PF00850.19,537,834;Hist_deacetyl,PF00850.19,110,405;zf-UBP,PF02148.19,1042,1102
CAH0663703.1	CAH0663703.1	CHILSU_LOCUS243,OU963894.1:19558333..19571148 forward	CAH0663703.1,CHILSU_LOCUS243,329,7,19558496-19558503,19558624-19558747,19559052-19559162,19559975-19560066,19561513-19561717,19563511-19563677,19565610-19565718,19566595-19566768	Hist_deacetyl,PF00850.19,33,310
Megalurothrips usitatus	439358
KAJ1527407.1	KAJ1527407.1	ONE63_007389,CM049596.1:529878..539385 reverse	KAJ1527407.1,gnl|WGS:JAPTSV|Mu05G000430.1,1051,19,539018-539143,538800-538907,538589-538729,538133-538400,537213-537335,536816-536922,536564-536698,536344-536467,536115-536263,535847-536032,535567-535777,535338-535482,535003-535232,534703-534885,534447-534610,534250-534369,533995-534117,533771-533911,533377-533687,533240-533300	Hist_deacetyl,PF00850.19,636,952;HDAC4_Gln,PF12203.8,28,112
KAJ1532227.1	KAJ1532227.1	ONE63_000844,CM049592.1:17735914..17743938 reverse	KAJ1532227.1,gnl|WGS:JAPTSV|Mu01G015480.1,1094,18,17743207-17743284,17742528-17742638,17741911-17742041,17741619-17741802,17741295-17741392,17741029-17741202,17740757-17740949,17740230-17740289,17739897-17739986,17739708-17739814,17739349-17739608,17738913-17739265,17738648-17738805,17738231-17738556,17737870-17738129,17737444-17737779,17737165-17737323,17736950-17737078,17736790-17736867	Hist_deacetyl,PF00850.19,525,820;Hist_deacetyl,PF00850.19,95,391;zf-UBP,PF02148.19,1009,1070
KAJ1529461.1	KAJ1529461.1	ONE63_006238,CM049594.1:6105376..6110080 reverse	KAJ1529461.1,gnl|WGS:JAPTSV|Mu03G004420.1,490,9,6109934-6109976,6108940-6109052,6108734-6108851,6108490-6108654,6108171-6108361,6107874-6108075,6107531-6107780,6107377-6107435,6107033-6107296,6106887-6106954	Hist_deacetyl,PF00850.19,26,316
KAJ1523037.1	KAJ1523037.1	ONE63_002167,CM049602.1:11312117..11314156 forward	KAJ1523037.1,gnl|WGS:JAPTSV|Mu11G009610.1,370,7,11312454-11312528,11312610-11312811,11312895-11313036,11313125-11313231,11313315-11313507,11313593-11313765,11313860-11313954,11314031-11314156	Hist_deacetyl,PF00850.19,25,315
KAJ1524385.1	KAJ1524385.1	ONE63_010885,CM049600.1:7808920..7814653 forward	KAJ1524385.1,gnl|WGS:JAPTSV|Mu09G007020.1,436,3,7809141-7809845,7809936-7810123,7810211-7810424,7810514-7810717	Hist_deacetyl,PF00850.19,23,314
KAJ1528442.1	KAJ1528442.1	ONE63_006854,CM049595.1:3032311..3034576 reverse	KAJ1528442.1,gnl|WGS:JAPTSV|Mu04G002020.1,372,6,3034367-3034522,3034088-3034261,3033829-3033988,3033558-3033751,3033325-3033480,3033125-3033236,3032883-3033049	Hist_deacetyl,PF00850.19,93,347
Thrips palmi	161013
Tp_XP_034252881.1	XP_034252881.1	LOC117652244,NW_023144634.1:3657101..3664853 reverse	XP_034252882.1,XM_034396991.1,1058,17,3664200-3664277,3662918-3663048,3662660-3662843,3662493-3662590,3662222-3662395,3661950-3662142,3661756-3661815,3661201-3661290,3661020-3661126,3660679-3660938,3660247-3660599,3659988-3660145,3659579-3659904,3659233-3659492,3658772-3659110,3658488-3658646,3658271-3658399,3658111-3658188;XP_034252881.1,XM_034396990.1,1095,18,3664200-3664277,3663470-3663580,366…	Hist_deacetyl,PF00850.19,525,821;Hist_deacetyl,PF00850.19,95,391;zf-UBP,PF02148.19,1010,1069
Tp_XP_034234101.1	XP_034234101.1	LOC117641101,NW_023144624.1:6723378..6725460 forward	XP_034234101.1,XM_034378210.1,382,7,6723466-6723540,6723607-6723796,6723884-6724025,6724105-6724211,6724288-6724480,6724710-6724882,6724959-6725053,6725151-6725324;XP_034234102.1,XM_034378211.1,372,8,6723466-6723540,6723607-6723796,6723884-6724025,6724105-6724211,6724288-6724480,6724710-6724882,6724959-6725053,6725151-6725256,6725339-6725376	Hist_deacetyl,PF00850.19,24,311
Tp_XP_034247927.1	XP_034247927.1	LOC117649359,NW_023144631.1:6439084..6475693 forward	XP_034247929.1,XM_034392038.1,1090,23,6455876-6455900,6457796-6457816,6467573-6467635,6467835-6467962,6468071-6468187,6468261-6468392,6468477-6468622,6468706-6468839,6469605-6469724,6469979-6470085,6470191-6470325,6470417-6470540,6470624-6470772,6470864-6471040,6471129-6471342,6471425-6471569,6471651-6471880,6471967-6472149,6472245-6472408,6472489-6472608,6472719-6472841,6472925-6473065,6473150-6…	Hist_deacetyl,PF00850.19,679,995;Hist_deacetyl,PF00850.19,85,149
Tp_XP_034251268.1	XP_034251268.1	LOC117651380,NW_023144632.1:14742061..14746813 forward	XP_034251268.1,XM_034395377.1,489,9,14742191-14742233,14742997-14743109,14743205-14743322,14743399-14743563,14743661-14743851,14743944-14744145,14744264-14744513,14744593-14744651,14744737-14744997,14745093-14745160	Hist_deacetyl,PF00850.19,26,316
Tp_XP_034251211.1	XP_034251211.1	LOC117651358,NW_023144632.1:2877538..2879651 forward	XP_034251211.1,XM_034395320.1,339,7,2877717-2877733,2877814-2877949,2878141-2878251,2878355-2878446,2878541-2878751,2878834-2879000,2879076-2879184,2879281-2879457	Hist_deacetyl,PF00850.19,39,320
Tp_XP_034238895.1	XP_034238895.1	LOC117643873,NW_023144626.1:8169689..8171603 forward	XP_034238895.1,XM_034383004.1,360,6,8169924-8170043,8170157-8170330,8170443-8170602,8170687-8170880,8170958-8171113,8171188-8171299,8171401-8171567	Hist_deacetyl,PF00850.19,78,335
Tp_XP_034236090.1	XP_034236090.1	LOC117642238,NW_023144625.1:14484062..14486724 reverse	XP_034236090.1,XM_034380199.1,435,3,14485787-14486488,14485518-14485705,14485202-14485415,14484912-14485115	Hist_deacetyl,PF00850.19,22,313
Frankliniella occidentalis	133901
Fo_XP_026274324.1	XP_026274324.1	LOC113203698,NW_026267295.1:622243..629441 reverse	XP_026274324.1,XM_026418539.2,490,9,629273-629315,628342-628454,628137-628254,627895-628059,627590-627780,627312-627513,624424-624673,624278-624336,623932-624195,623784-623851;XP_052127623.1,XM_052271663.1,490,9,629273-629315,628342-628454,628137-628254,627895-628059,627590-627780,627312-627513,626930-627179,624278-624336,623932-624195,623784-623851;XP_052127624.1,XM_052271664.1,490,9,629273-6293…	Hist_deacetyl,PF00850.19,26,316
Fo_XP_026293833.1	XP_026293833.1	LOC113217944,NW_026267136.1:4021293..4032582 forward	XP_026293836.1,XM_026438051.2,372,8,4021834-4021908,4022016-4022205,4022273-4022414,4022504-4022610,4022761-4022953,4023039-4023211,4023281-4023375,4023450-4023555,4023632-4023669;XP_026293833.1,XM_026438048.2,373,7,4021834-4021908,4022016-4022205,4022273-4022414,4022504-4022610,4022761-4022953,4023039-4023211,4023281-4023375,4023450-4023596;XP_026293835.1,XM_026438050.2,372,8,4021834-4021908,402…	Hist_deacetyl,PF00850.19,25,311
Fo_XP_052119972.1	XP_052119972.1	LOC113211839,NW_026267145.1:1307028..1308745 forward	XP_052119972.1,XM_052264012.1,356,6,1307028-1307111,1307218-1307415,1307510-1307669,1307750-1307943,1308041-1308196,1308285-1308396,1308467-1308633	Hist_deacetyl,PF00850.19,75,336
Fo_XP_026273515.2	XP_026273515.2	LOC113203177,NW_026267236.1:430971..432879 reverse	XP_026273516.2,XM_026417731.2,279,5,432164-432256,431983-432074,431691-431901,431440-431606,431254-431362,431013-431180;XP_026273515.2,XM_026417730.2,347,7,432579-432628,432351-432486,432164-432274,431983-432074,431691-431901,431440-431606,431254-431362,431013-431180	Hist_deacetyl,PF00850.19,50,329
Fo_XP_026287182.1	XP_026287182.1	LOC113212609,NW_026267142.1:1706613..1715161 reverse	XP_026287182.1,XM_026431397.2,1093,18,1714519-1714596,1713948-1714058,1713327-1713457,1713056-1713239,1712849-1712946,1712580-1712753,1712306-1712498,1711226-1711285,1710954-1711043,1710717-1710823,1710381-1710640,1709948-1710300,1709431-1709588,1708981-1709306,1708649-1708908,1708231-1708563,1707991-1708149,1707776-1707904,1707612-1707689;XP_052119524.1,XM_052263564.1,1056,17,1714519-1714596,171…	Hist_deacetyl,PF00850.19,525,821;Hist_deacetyl,PF00850.19,95,391;zf-UBP,PF02148.19,1008,1068
Fo_XP_052126040.1	XP_052126040.1	LOC113205639,NW_026267238.1:409309..473849 forward	XP_052126040.1,XM_052270080.1,1091,23,439571-439595,444170-444190,465112-465174,465265-465392,465727-465834,465935-466066,466187-466332,466420-466553,467500-467622,467833-467939,468032-468166,468260-468383,468499-468647,468724-468909,468988-469198,469274-469418,469511-469743,469830-470012,470107-470270,470353-470472,470561-470683,470794-470934,471019-471332,471423-471483;XP_052126046.1,XM_0522700…	Hist_deacetyl,PF00850.19,675,991;HDAC4_Gln,PF12203.8,65,143
Fo_XP_026288864.1	XP_026288864.1	LOC113213869,NW_026267188.1:868815..871220 forward	XP_026288864.1,XM_026433079.2,435,3,869034-869735,869825-870012,870099-870312,870398-870601	Hist_deacetyl,PF00850.19,22,313
Puccinia striiformis f. sp. tritici	168172
Ps_XP_047802534.1	XP_047802534.1	Pst134EA_021211,NC_063036.1:2807308..2810731 forward	XP_047802534.1,XM_047950758.1,716,2,2807918-2808495,2808587-2809236,2809307-2810229	Hist_deacetyl,PF00850.19,159,469
Ps_XP_047797920.1	XP_047797920.1	Pst134EA_028819,NC_063042.1:140478..143172 forward	XP_047797920.1,XM_047954424.1,599,9,140478-140505,140617-140642,140740-140826,140941-141073,141212-141286,141364-141502,141598-141832,141919-142027,142099-142357,142464-143172	Hist_deacetyl,PF00850.19,21,315
Ps_XP_047805119.1	XP_047805119.1	Pst134EA_015368,NC_063033.1:2578260..2582683 reverse	XP_047805119.1,XM_047947735.1,742,17,2582333-2582564,2582041-2582151,2581501-2581795,2581396-2581409,2581167-2581317,2580933-2581045,2580723-2580850,2580454-2580646,2580343-2580378,2580126-2580246,2580006-2580053,2579874-2579937,2579670-2579777,2579448-2579515,2579263-2579342,2579041-2579132,2578814-2578907,2578434-2578714	Hist_deacetyl,PF00850.19,63,367;Arb2,PF09757.9,423,673
Ps_XP_047797360.1	XP_047797360.1	Pst134EA_030191,NC_063043.1:171687..174080 reverse	XP_047797360.1,XM_047955083.1,554,4,173934-174059,173802-173864,173538-173695,173167-173442,172052-173093	Hist_deacetyl,PF00850.19,66,362
Ps_XP_047797002.1	XP_047797002.1	Pst134EA_032020,NW_025953112.1:29962..31869 forward	XP_047797002.1,XM_047956372.1,447,5,29962-30199,30313-30458,30573-30694,30824-30978,31075-31514,31627-31869	Hist_deacetyl,PF00850.19,25,366
Ps_XP_047804560.1	XP_047804560.1	Pst134EA_017910,NC_063034.1:4875263..4877548 forward	XP_047804560.1,XM_047949234.1,449,5,4875363-4875606,4875720-4875865,4875980-4876101,4876231-4876385,4876482-4876921,4877034-4877276	Hist_deacetyl,PF00850.19,25,368
Ps_XP_047806683.1	XP_047806683.1	Pst134EA_013816,NC_063032.1:4240303..4243765 reverse	XP_047806683.1,XM_047947136.1,690,12,4243609-4243656,4243386-4243514,4243159-4243276,4242967-4243041,4242770-4242877,4242669-4242699,4242418-4242559,4242253-4242345,4242062-4242170,4241845-4241985,4241605-4241772,4241434-4241505,4240523-4241361	Hist_deacetyl,PF00850.19,33,321
Fusarium graminearum	5518
EYB22501	EYB22501	FG05_01353,1:4440861..4442369 reverse	EYB22501,EYB22501,502,0,4440861-4442369	Hist_deacetyl,PF00850.19,86,386
EYB24851	EYB24851	FG05_04324,2:7444152..7446559 reverse	EYB24851,EYB24851,725,4,7444152-7444457,7444534-7444686,7444739-7444831,7444879-7444942,7444998-7446559	Arb2,PF09757.9,465,713;Hist_deacetyl,PF00850.19,87,412
EYB22556	EYB22556	FG05_00780,1:2482287..2484403 reverse	EYB22556,EYB22556,649,3,2482287-2483198,2483247-2483788,2483836-2484136,2484209-2484403	Hist_deacetyl,PF00850.19,39,327;Hist_deacetyl,PF00850.19,358,377
EYB29493	EYB29493	FG05_05636,3:2913241..2916711 reverse	EYB29493,EYB29493,1139,1,2913241-2914284,2914336-2916711	Hist_deacetyl,PF00850.19,248,572
Pyricularia oryzae	318829
mRNA_M_BR32_EuGene_00012811-p1	mRNA_M_BR32_EuGene_00012811-p1	M_BR32_EuGene_00012811,BR32_scaffold00001:3794610..3796726 forward	mRNA_M_BR32_EuGene_00012811-p1,mRNA_M_BR32_EuGene_00012811,496,0,3794969-3796459	Hist_deacetyl,PF00850.19,83,383
mRNA_M_BR32_EuGene_00029731-p1	mRNA_M_BR32_EuGene_00029731-p1	M_BR32_EuGene_00029731,BR32_scaffold00002:3804438..3806943 reverse	mRNA_M_BR32_EuGene_00029731-p1,mRNA_M_BR32_EuGene_00029731,758,3,3804438-3804941,3805046-3805138,3805196-3805259,3805328-3806943	Arb2,PF09757.9,483,740;Hist_deacetyl,PF00850.19,103,428
mRNA_M_BR32_EuGene_00075061-p1	mRNA_M_BR32_EuGene_00075061-p1	M_BR32_EuGene_00075061,BR32_scaffold00008:157966..160162 reverse	mRNA_M_BR32_EuGene_00075061-p1,mRNA_M_BR32_EuGene_00075061,663,3,157966-158913,158962-159503,159572-159872,159962-160162	Hist_deacetyl,PF00850.19,41,330;Hist_deacetyl,PF00850.19,363,401
mRNA_M_BR32_EuGene_00077471-p1	mRNA_M_BR32_EuGene_00077471-p1	M_BR32_EuGene_00077471,BR32_scaffold00008:759902..763661 reverse	mRNA_M_BR32_EuGene_00077471-p1,mRNA_M_BR32_EuGene_00077471,1141,1,760172-761155,761220-763661	Hist_deacetyl,PF00850.19,234,574
Phytophthora infestans	4787
Pi_XP_002905282.1	XP_002905282.1	PITG_04499,NW_003303753.1:273004..274605 reverse	XP_002905282.1,XM_002905236.1,447,3,274521-274605,274391-274434,274238-274306,273004-274149	Hist_deacetyl,PF00850.19,40,329
Pi_XP_002908492.1	XP_002908492.1	PITG_01897,NW_003303757.1:4900261..4902064 forward	XP_002908492.1,XM_002908446.1,461,6,4900261-4900303,4900370-4900482,4900566-4900683,4900748-4901109,4901175-4901376,4901444-4901696,4901770-4902064	Hist_deacetyl,PF00850.19,26,319
Pi_XP_002904392.1	XP_002904392.1	PITG_08237,NW_003303747.1:3249968..3252556 reverse	XP_002904392.1,XM_002904346.1,862,0,3249968-3252556	Hist_deacetyl,PF00850.19,379,763;Ank_2,PF12796.7,228,294;Ank_5,PF13857.6,82,105;Ank_2,PF12796.7,163,200;Ank_5,PF13857.6,29,49
Pi_XP_002894820.1	XP_002894820.1	PITG_21309,NW_003303280.1:44315..45746 reverse	XP_002894820.1,XM_002894774.1,319,6,45672-45746,45479-45600,45342-45409,45200-45278,44934-45075,44398-44856,44315-44329	Hist_deacetyl,PF00850.19,117,269;Hist_deacetyl,PF00850.19,2,114
Pi_XP_002908505.1	XP_002908505.1	PITG_01911,NW_003303757.1:4948907..4949963 reverse	XP_002908505.1,XM_002908459.1,226,6,4949952-4949963,4949763-4949880,4949622-4949708,4949458-4949558,4949214-4949414,4948992-4949136,4948907-4948923	Hist_deacetyl,PF00850.19,5,222
Pi_XP_002900512.1	XP_002900512.1	PITG_12962,NW_003303734.1:545367..546479 reverse	XP_002900512.1,XM_002900466.1,370,0,545367-546479	Hist_deacetyl,PF00850.19,33,322
Pi_XP_002998864.1	XP_002998864.1	PITG_05176,NW_003303752.1:1038576..1041007 reverse	XP_002998864.1,XM_002998818.1,680,6,1040937-1041007,1040698-1040885,1040407-1040604,1039931-1040355,1039715-1039872,1038864-1039640,1038576-1038801	Hist_deacetyl,PF00850.19,227,622
Pi_XP_002898371.1	XP_002898371.1	PITG_15415,NW_003303722.1:764642..765871 reverse	XP_002898371.1,XM_002898325.1,390,1,765548-765871,764642-765490	Hist_deacetyl,PF00850.19,56,366
Sclerotinia sclerotiorum	5180
Ss_XP_001592901.1	XP_001592901.1	SS1G_05823,NW_001820829.1:620530..622646 forward	XP_001592901.1,XM_001592851.1,626,3,620530-620721,620859-621159,621210-621751,621801-622646	Hist_deacetyl,PF00850.19,38,326;Hist_deacetyl,PF00850.19,357,386
Ss_XP_001590536.1	XP_001590536.1	SS1G_08276,NW_001820825.1:411360..414883 reverse	XP_001590536.1,XM_001590486.1,1158,1,412469-414883,411360-412421	Hist_deacetyl,PF00850.19,230,572
Ss_XP_001594431.1	XP_001594431.1	SS1G_04238,NW_001820831.1:679506..680924 forward	XP_001594431.1,XM_001594381.1,472,0,679506-680924	Hist_deacetyl,PF00850.19,61,356
Ss_XP_001591174.1	XP_001591174.1	SS1G_07799,NW_001820826.1:749719..752157 forward	XP_001591174.1,XM_001591124.1,778,2,749719-751343,751394-751457,751510-752157	Arb2,PF09757.9,486,745;Hist_deacetyl,PF00850.19,108,434
Phytophthora infestans T30-4	403677
PITG_04499T0	PITG_04499T0	PITG_04499,supercont1.6:273004..274605 reverse	PITG_04499T0,PITG_04499T0,447,3,273007-274149,274238-274306,274391-274434,274521-274605	Hist_deacetyl,PF00850.19,40,329
PITG_01897T0	PITG_01897T0	PITG_01897,supercont1.2:4900261..4902064 forward	PITG_01897T0,PITG_01897T0,461,6,4900261-4900303,4900370-4900482,4900566-4900683,4900748-4901109,4901175-4901376,4901444-4901696,4901770-4902061	Hist_deacetyl,PF00850.19,26,319
PITG_08237T0	PITG_08237T0	PITG_08237,supercont1.12:3249968..3252556 reverse	PITG_08237T0,PITG_08237T0,862,0,3249971-3252556	Hist_deacetyl,PF00850.19,379,763;Ank_2,PF12796.7,228,294;Ank_5,PF13857.6,82,105;Ank_2,PF12796.7,163,200;Ank_5,PF13857.6,29,49
PITG_21309T0	PITG_21309T0	PITG_21309,supercont1.485:44315..45746 reverse	PITG_21309T0,PITG_21309T0,319,6,44318-44329,44398-44856,44934-45075,45200-45278,45342-45409,45479-45600,45672-45746	Hist_deacetyl,PF00850.19,117,269;Hist_deacetyl,PF00850.19,2,114
PITG_15415T0	PITG_15415T0	PITG_15415,supercont1.37:764642..765871 reverse	PITG_15415T0,PITG_15415T0,390,1,764645-765490,765548-765871	Hist_deacetyl,PF00850.19,56,366
PITG_12962T0	PITG_12962T0	PITG_12962,supercont1.25:545367..546479 reverse	PITG_12962T0,PITG_12962T0,370,0,545370-546479	Hist_deacetyl,PF00850.19,33,322
PITG_05176T0	PITG_05176T0	PITG_05176,supercont1.7:1038576..1041007 reverse	PITG_05176T0,PITG_05176T0,680,6,1038579-1038801,1038864-1039640,1039715-1039872,1039931-1040355,1040407-1040604,1040698-1040885,1040937-1041007	Hist_deacetyl,PF00850.19,227,622
PITG_01911T0	PITG_01911T0	PITG_01911,supercont1.2:4948907..4949963 reverse	PITG_01911T0,PITG_01911T0,226,6,4948910-4948923,4948992-4949136,4949214-4949414,4949458-4949558,4949622-4949708,4949763-4949880,4949952-4949963	Hist_deacetyl,PF00850.19,5,222
Phytophthora cactorum	29920
RAW35243	RAW35243	PC110_g8464,contig_175:54750..56123 forward	RAW35243,RAW35243,436,1,54750-55822,55886-56123	Hist_deacetyl,PF00850.19,47,337;Hist_deacetyl,PF00850.19,10,34
RAW33630	RAW33630	PC110_g10031,contig_231:1703..7658 forward	RAW33630,RAW33630,1934,2,1703-1756,1825-6048,6132-7658	Hist_deacetyl,PF00850.19,1418,1782;PHD,PF00628.29,29,74;AP2,PF00847.20,136,184;AP2,PF00847.20,319,346
RAW29951	RAW29951	PC110_g13691,contig_398:7190..8960 reverse	RAW29951,RAW29951,442,7,7190-7430,7501-7955,8029-8170,8235-8373,8431-8517,8574-8691,8756-8868,8927-8960	Hist_deacetyl,PF00850.19,23,318
RAW23655	RAW23655	PC110_g19913,contig_1016:8310..9512 reverse	RAW23655,RAW23655,400,0,8310-9512	Hist_deacetyl,PF00850.19,56,385
RAW34047	RAW34047	PC110_g9650,contig_215:53140..54738 reverse	RAW34047,RAW34047,447,3,53140-54285,54372-54440,54519-54562,54654-54738	Hist_deacetyl,PF00850.19,40,329
RAW41201	RAW41201	PC110_g2580,contig_34:72025..74513 reverse	RAW41201,RAW41201,756,3,72025-72250,72321-73097,73173-73330,73404-74513	Hist_deacetyl,PF00850.19,305,698
RAW25369	RAW25369	PC110_g18221,contig_761:15487..18119 forward	RAW25369,RAW25369,841,1,15487-16200,16308-18119	Hist_deacetyl,PF00850.19,345,733;Ank_2,PF12796.7,237,284;Ank_2,PF12796.7,74,106;Ank_2,PF12796.7,165,213;Ank_5,PF13857.6,27,55
RAW30497	RAW30497	PC110_g13146,contig_367:33453..35267 reverse	RAW30497,RAW30497,461,6,33453-33747,33819-34071,34138-34339,34405-34766,34835-34952,35036-35148,35225-35267	Hist_deacetyl,PF00850.19,26,319
RAW40484	RAW40484	PC110_g3310,contig_47:17666..18778 reverse	RAW40484,RAW40484,370,0,17666-18778	Hist_deacetyl,PF00850.19,33,322
Phytophthora kernoviae 00238/432	1284355
fgenesh_scip_prom.46568.8600	fgenesh_scip_prom.46568.8600	fgenesh_scip_prom.46568.8600,scf_22126_360.1:8638..10561 reverse	fgenesh_scip_prom.46568.8600,fgenesh_scip_prom.46568.8600,438,7,8638-8682,8749-8923,8988-9442,9512-9792,9860-9946,10024-10141,10217-10329,10519-10561	Hist_deacetyl,PF00850.19,26,321
fgenesh_scip_prom.46568.8360	fgenesh_scip_prom.46568.8360	fgenesh_scip_prom.46568.8360,scf_22126_64.1:110208..112766 reverse	fgenesh_scip_prom.46568.8360,fgenesh_scip_prom.46568.8360,657,4,110208-111454,111860-111968,112002-112168,112208-112462,112571-112766	Hist_deacetyl,PF00850.19,191,564
fgenesh_scip_prom.46568.7340	fgenesh_scip_prom.46568.7340	fgenesh_scip_prom.46568.7340,scf_22126_465.1:4644..10242 forward	fgenesh_scip_prom.46568.7340,fgenesh_scip_prom.46568.7340,884,10,4644-4718,5412-6141,7477-7740,7861-8156,8233-8332,8366-8390,8467-8517,8617-9243,9323-9499,9744-9999,10189-10242	Hist_deacetyl,PF00850.19,393,739;Dynein_light,PF01221.18,792,868;Hist_deacetyl,PF00850.19,224,277
fgenesh_scip_prom.46568.7809	fgenesh_scip_prom.46568.7809	fgenesh_scip_prom.46568.7809,scf_22126_187.1_contig_1:57342..64799 reverse	fgenesh_scip_prom.46568.7809,fgenesh_scip_prom.46568.7809,1785,11,57342-58079,58209-58369,58473-58696,58835-60336,60406-61138,61841-61970,62199-62817,62866-62991,63361-63798,63978-64076,64123-64662,64752-64799	Hist_deacetyl,PF00850.19,903,1267;Med27,PF11571.8,1697,1781;PHD,PF00628.29,27,72
fgenesh_scip_prom.46568.8441	fgenesh_scip_prom.46568.8441	fgenesh_scip_prom.46568.8441,scf_22126_92.1:17150..18803 reverse	fgenesh_scip_prom.46568.8441,fgenesh_scip_prom.46568.8441,448,3,17150-18295,18432-18500,18579-18622,18716-18803	Hist_deacetyl,PF00850.19,41,330
fgenesh_scip_prom.46568.10182	fgenesh_scip_prom.46568.10182	fgenesh_scip_prom.46568.10182,scf_22126_614.1_contig_1:217..1810 forward	fgenesh_scip_prom.46568.10182,fgenesh_scip_prom.46568.10182,368,6,217-259,339-451,544-661,743-1104,1169-1370,1440-1692,1795-1810	Hist_deacetyl,PF00850.19,26,319
Phytophthora kernoviae	325452
RLN02626	RLN02626	BBI17_007426,scaffold_2172:9277..10867 reverse	RLN02626,RLN02626,390,6,9277-9321,9388-9562,9627-10081,10151-10431,10499-10585,10663-10780,10856-10867	Hist_deacetyl,PF00850.19,4,273
RLN14128	RLN14128	BBI17_002578,scaffold_1644:24160..26400 forward	RLN14128,RLN14128,680,1,24160-24748,24947-26400	Hist_deacetyl,PF00850.19,200,587
RLN10458	RLN10458	BBI17_008617,scaffold_1837:3910..5757 forward	RLN10458,RLN10458,458,6,3910-3952,4032-4144,4237-4354,4436-4797,4862-5063,5133-5385,5472-5757	Hist_deacetyl,PF00850.19,26,319
RLN20598	RLN20598	BBI17_006945,scaffold_1354:24695..26053 forward	RLN20598,RLN20598,376,3,24695-24775,24852-25009,25086-25862,25942-26053	Hist_deacetyl,PF00850.19,31,355
RLN45818	RLN45818	BBI17_005346,scaffold_130:1029..8486 forward	RLN45818,RLN45818,2155,5,1029-1076,1361-5422,5492-6758,7206-7355,7459-7619,7707-8486	Hist_deacetyl,PF00850.19,1362,1726;Med27,PF11571.8,2067,2151
RLN45577	RLN45577	BBI17_007409,scaffold_155:24525..25109 forward	RLN45577,RLN45577,194,0,24525-25109	Hist_deacetyl,PF00850.19,1,176
RLN02582	RLN02582	BBI17_003425,scaffold_2182:45832..47485 forward	RLN02582,RLN02582,448,3,45832-45919,46013-46056,46135-46203,46340-47485	Hist_deacetyl,PF00850.19,41,330
RLN32391	RLN32391	BBI17_007560,scaffold_836:12996..14099 forward	RLN32391,RLN32391,367,0,12996-14099	Hist_deacetyl,PF00850.19,33,322
Phytophthora lateralis MPF4	1254522
fgenesh_scip_prom.28083.7144	fgenesh_scip_prom.28083.7144	fgenesh_scip_prom.28083.7144,scf_19276_27863:12991..14807 reverse	fgenesh_scip_prom.28083.7144,fgenesh_scip_prom.28083.7144,442,6,12991-13282,13348-13600,13742-13889,13962-14323,14394-14511,14583-14695,14765-14807	Hist_deacetyl,PF00850.19,26,262;Hist_deacetyl,PF00850.19,263,301
fgenesh_scip_prom.28083.9133	fgenesh_scip_prom.28083.9133	fgenesh_scip_prom.28083.9133,scf_19276_6181_contig_1:6404..7642 reverse	fgenesh_scip_prom.28083.9133,fgenesh_scip_prom.28083.9133,412,0,6404-7642	Hist_deacetyl,PF00850.19,60,396
fgenesh_scip_prom.28083.8694	fgenesh_scip_prom.28083.8694	fgenesh_scip_prom.28083.8694,scf_19276_24958:2577..9913 forward	fgenesh_scip_prom.28083.8694,fgenesh_scip_prom.28083.8694,1975,7,2577-2630,2709-4105,4503-4522,4774-6935,7001-7244,7542-8355,8615-8823,8886-9913	Hist_deacetyl,PF00850.19,1292,1468;Med27,PF11571.8,1887,1971;PHD,PF00628.29,29,74;AP2,PF00847.20,126,174;Hist_deacetyl,PF00850.19,1203,1273;AP2,PF00847.20,306,331;AP2,PF00847.20,1811,1837
fgenesh_scip_prom.28083.6299	fgenesh_scip_prom.28083.6299	fgenesh_scip_prom.28083.6299,scf_19276_26613:14605..15705 reverse	fgenesh_scip_prom.28083.6299,fgenesh_scip_prom.28083.6299,323,1,14605-15210,15340-15705	Hist_deacetyl,PF00850.19,123,279
fgenesh_scip_prom.28083.7148	fgenesh_scip_prom.28083.7148	fgenesh_scip_prom.28083.7148,scf_19276_27863:36072..37900 reverse	fgenesh_scip_prom.28083.7148,fgenesh_scip_prom.28083.7148,334,6,36072-36321,36396-36650,37125-37263,37328-37414,37478-37595,37666-37778,37858-37900	Hist_deacetyl,PF00850.19,26,170
fgenesh_scip_prom.28083.4988	fgenesh_scip_prom.28083.4988	fgenesh_scip_prom.28083.4988,scf_19276_31959:62528..65074 reverse	fgenesh_scip_prom.28083.4988,fgenesh_scip_prom.28083.4988,848,0,62528-65074	Hist_deacetyl,PF00850.19,361,749;Ank_5,PF13857.6,243,299;Ank_2,PF12796.7,23,94;Ank_3,PF13606.6,167,187
fgenesh_scip_prom.28083.11287	fgenesh_scip_prom.28083.11287	fgenesh_scip_prom.28083.11287,scf_19276_9053:15140..17708 reverse	fgenesh_scip_prom.28083.11287,fgenesh_scip_prom.28083.11287,729,3,15140-15365,15439-16056,16292-16449,16521-17708	Hist_deacetyl,PF00850.19,470,671;Hist_deacetyl,PF00850.19,326,448
fgenesh_scip_prom.28083.6658	fgenesh_scip_prom.28083.6658	fgenesh_scip_prom.28083.6658,scf_19276_23348:7597..9145 reverse	fgenesh_scip_prom.28083.6658,fgenesh_scip_prom.28083.6658,447,3,7597-8742,8818-8886,8951-8994,9061-9145	Hist_deacetyl,PF00850.19,40,329
Phytophthora megakarya	4795
OWZ21485	OWZ21485	PHMEG_0003968,scaffold_220:11274..13859 forward	OWZ21485,OWZ21485,861,0,11274-13859	Hist_deacetyl,PF00850.19,377,764;Ank_2,PF12796.7,226,292;Ank_2,PF12796.7,34,106;Ank_2,PF12796.7,162,199
OWZ18215	OWZ18215	PHMEG_0007724,scaffold_624:6543..8042 reverse	OWZ18215,OWZ18215,444,3,6543-7688,7743-7811,7868-7911,7967-8042	Hist_deacetyl,PF00850.19,37,326
OWZ09987	OWZ09987	PHMEG_00017231,scaffold_2602:2344..3600 forward	OWZ09987,OWZ09987,418,0,2344-3600	Hist_deacetyl,PF00850.19,59,394
Phytophthora nicotianae	4790
KUF92335	KUF92335	AM588_10004079,scaffold426:21313..22901 forward	KUF92335,KUF92335,447,3,21313-21397,21490-21533,21611-21679,21756-22901	Hist_deacetyl,PF00850.19,40,329
KUF91496	KUF91496	AM588_10003122,scaffold601:17754..24709 forward	KUF91496,KUF91496,250,1,17754-18130,24334-24709	Hist_deacetyl,PF00850.19,33,128
KUF85241	KUF85241	AM588_10000890,scaffold1720:6899..8683 forward	KUF85241,KUF85241,278,6,6899-6941,7019-7131,7204-7321,7387-7472,7809-7933,8108-8329,8554-8683	Hist_deacetyl,PF00850.19,26,120;Hist_deacetyl,PF00850.19,166,191;Hist_deacetyl,PF00850.19,222,248
KUF97943	KUF97943	AM588_10008193,scaffold94:37003..39928 reverse	KUF97943,KUF97943,691,5,37003-37288,37541-37699,37754-38527,38601-38758,38823-39164,39572-39928	Hist_deacetyl,PF00850.19,168,560;Dynein_light,PF01221.18,607,690
KUF92069	KUF92069	AM588_10003489,scaffold531:11558..13160 reverse	KUF92069,KUF92069,352,5,11558-11795,11853-12254,12570-12708,12765-12851,12905-13022,13086-13160	Hist_deacetyl,PF00850.19,2,138
KUF98939	KUF98939	AM588_10011229,scaffold27:125797..126671 reverse	KUF98939,KUF98939,266,1,125797-126060,126135-126671	Hist_deacetyl,PF00850.19,2,143
KUF99906	KUF99906	AM588_10009106,scaffold35:45734..46504 forward	KUF99906,KUF99906,256,0,45734-46504	Hist_deacetyl,PF00850.19,5,232
KUF96485	KUF96485	AM588_10006154,scaffold184:7514..10102 forward	KUF96485,KUF96485,862,0,7514-10102	Hist_deacetyl,PF00850.19,381,761;Ank_2,PF12796.7,244,327;Ank_2,PF12796.7,74,106;Ank_4,PF13637.6,168,189;Ank_3,PF13606.6,37,56
Phytophthora palmivora var. palmivora	611791
POM58175	POM58175	PHPALM_37217,scaffold_20337:522..1451 forward	POM58175,POM58175,294,1,522-721,767-1451	Hist_deacetyl,PF00850.19,2,249
POM72819	POM72819	PHPALM_10411,scaffold_5460:3..1160 forward	POM72819,POM72819,385,0,3-1160	Hist_deacetyl,PF00850.19,5,267
POM74409	POM74409	PHPALM_8641,scaffold_4874:19144..20907 reverse	POM74409,POM74409,459,6,19144-19432,19503-19755,19815-20016,20081-20442,20509-20626,20686-20798,20865-20907	Hist_deacetyl,PF00850.19,26,319
POM81566	POM81566	PHPALM_445,scaffold_52:3676..11100 forward	POM81566,POM81566,2356,4,3676-3726,3803-8041,8107-9604,9742-9996,10073-11100	Hist_deacetyl,PF00850.19,1422,1786;Med27,PF11571.8,2268,2352;PHD,PF00628.29,28,73;AP2,PF00847.20,135,183;AP2,PF00847.20,316,343;AP2,PF00847.20,2191,2218;Hist_deacetyl,PF00850.19,2012,2049
POM67816	POM67816	PHPALM_16112,scaffold_8640:1348..2650 reverse	POM67816,POM67816,374,2,1348-2357,2415-2504,2626-2650	Hist_deacetyl,PF00850.19,11,271
POM60282	POM60282	PHPALM_30882,scaffold_16908:7167..8956 reverse	POM60282,POM60282,441,7,7167-7395,7456-7910,7975-8116,8199-8337,8398-8484,8537-8654,8725-8837,8914-8956	Hist_deacetyl,PF00850.19,26,321
POM57883	POM57883	PHPALM_37548,scaffold_20467:3468..5229 reverse	POM57883,POM57883,459,6,3468-3756,3827-4079,4139-4340,4405-4766,4832-4949,5008-5120,5187-5229	Hist_deacetyl,PF00850.19,26,319
POM76516	POM76516	PHPALM_6230,scaffold_3427:1860..2933 reverse	POM76516,POM76516,339,1,1860-2710,2765-2933	Hist_deacetyl,PF00850.19,2,315
POM75292	POM75292	PHPALM_7622,scaffold_3916:145..1329 forward	POM75292,POM75292,381,1,145-874,914-1329	Hist_deacetyl,PF00850.19,139,375;Retrotran_gag_2,PF14223.6,80,125
Phytophthora parasitica P1569	1317065
ETI47510	ETI47510	F443_08290,supercont1.1429:3302..4876 forward	ETI47510,ETI47510,409,0,3542-4771	Hist_deacetyl,PF00850.19,56,385
ETI32171	ETI32171	F443_20944,supercont1.3680:4949..7404 forward	ETI32171,ETI32171,754,3,4949-6055,6120-6277,6351-7124,7179-7404	Hist_deacetyl,PF00850.19,304,696
ETI56169	ETI56169	F443_01243,supercont1.184:11651..13852 reverse	ETI56169,ETI56169,461,6,11944-12238,12299-12551,12618-12819,12882-13243,13309-13426,13499-13611,13689-13731	Hist_deacetyl,PF00850.19,26,319
ETI57137	ETI57137	F443_00510,supercont1.87:8031..10791 forward	ETI57137,ETI57137,862,0,8063-10651	Hist_deacetyl,PF00850.19,381,761;Ank_2,PF12796.7,230,296;Ank_2,PF12796.7,74,106;Ank_4,PF13637.6,170,189;Ank_3,PF13606.6,37,56
ETI51778	ETI51778	F443_04955,supercont1.884:27806..33887 reverse	ETI51778,ETI51778,1922,2,27888-29402,29469-33668,33745-33798	Hist_deacetyl,PF00850.19,1410,1774;PHD,PF00628.29,29,74;AP2,PF00847.20,135,183;AP2,PF00847.20,312,341
ETI30953	ETI30953	F443_21999,supercont1.3838:3159..4355 reverse	ETI30953,ETI30953,370,0,3211-4323	Hist_deacetyl,PF00850.19,33,322
ETI32100	ETI32100	F443_21030,supercont1.3692:50385..52157 reverse	ETI32100,ETI32100,447,3,50512-51657,51734-51802,51880-51923,52016-52100	Hist_deacetyl,PF00850.19,40,329
ETI56140	ETI56140	F443_01262,supercont1.195:12714..14613 reverse	ETI56144,ETI56144,365,6,13094-13558,13618-13759,13821-13959,14016-14102,14156-14273,14337-14449,14505-14538;ETI56141,ETI56141,417,6,12809-13046,13104-13558,13618-13759,13821-13959,14016-14102,14156-14273,14337-14411;ETI56142,ETI56142,383,5,12809-13046,13104-13558,13618-13759,13821-13959,14016-14102,14156-14246;ETI56143,ETI56143,383,5,12809-13046,13104-13558,13618-13759,13821-13959,14016-14102,141…	Hist_deacetyl,PF00850.19,23,318
ETI45701	ETI45701	F443_09795,supercont1.1685:6394..7101 reverse	ETI45701,ETI45701,155,0,6394-6861	Hist_deacetyl,PF00850.19,10,150
Phytophthora parasitica CJ01A1	1317063
ETP00754	ETP00754	F441_21891,supercont1.4365:169..1365 forward	ETP00754,ETP00754,370,0,201-1313	Hist_deacetyl,PF00850.19,33,322
ETP17302	ETP17302	F441_08270,supercont1.1682:3819..5393 forward	ETP17302,ETP17302,409,0,4059-5288	Hist_deacetyl,PF00850.19,56,385
ETP25949	ETP25949	F441_01232,supercont1.245:10124..12023 reverse	ETP25952,ETP25952,383,5,10219-10456,10514-10968,11028-11169,11231-11369,11426-11512,11566-11656;ETP25949,ETP25949,441,7,10219-10456,10514-10968,11028-11169,11231-11369,11426-11512,11566-11683,11747-11859,11915-11948;ETP25950,ETP25950,417,6,10219-10456,10514-10968,11028-11169,11231-11369,11426-11512,11566-11683,11747-11821;ETP25953,ETP25953,365,6,10504-10968,11028-11169,11231-11369,11426-11512,115…	Hist_deacetyl,PF00850.19,23,318
ETP21565	ETP21565	F441_04959,supercont1.1069:41586..47670 reverse	ETP21565,ETP21565,1924,2,41665-43179,43246-47451,47528-47581	Hist_deacetyl,PF00850.19,1412,1776;PHD,PF00628.29,29,74;AP2,PF00847.20,135,183;AP2,PF00847.20,312,341
ETP01947	ETP01947	F441_20887,supercont1.4170:7951..9723 reverse	ETP01947,ETP01947,447,3,8078-9223,9300-9368,9446-9489,9582-9666	Hist_deacetyl,PF00850.19,40,329
ETP25975	ETP25975	F441_01217,supercont1.238:13396..15597 reverse	ETP25975,ETP25975,461,6,13689-13983,14044-14296,14363-14564,14627-14988,15054-15171,15244-15356,15434-15476	Hist_deacetyl,PF00850.19,26,319
ETP15511	ETP15511	F441_09740,supercont1.1963:5625..6332 reverse	ETP15511,ETP15511,155,0,5625-6092	Hist_deacetyl,PF00850.19,10,150
ETP02033	ETP02033	F441_20805,supercont1.4160:5053..7508 forward	ETP02033,ETP02033,754,3,5053-6159,6224-6381,6455-7228,7283-7508	Hist_deacetyl,PF00850.19,304,696
ETP26902	ETP26902	F441_00508,supercont1.107:8117..10705 forward	ETP26902,ETP26902,840,1,8117-9444,9511-10705	Hist_deacetyl,PF00850.19,381,739;Ank_2,PF12796.7,244,327;Ank_2,PF12796.7,74,106;Ank_4,PF13637.6,168,189;Ank_3,PF13606.6,37,56
Phytophthora parasitica INRA-310	761204
ETN24898	ETN24898	PPTG_01069,KI669561:4044498..4046397 reverse	ETN24903,ETN24903,341,5,4044878-4045342,4045402-4045543,4045605-4045743,4045800-4045886,4045940-4046057,4046121-4046195;ETN24899,ETN24899,417,6,4044593-4044830,4044888-4045342,4045402-4045543,4045605-4045743,4045800-4045886,4045940-4046057,4046121-4046195;ETN24901,ETN24901,383,5,4044593-4044830,4044888-4045342,4045402-4045543,4045605-4045743,4045800-4045886,4045940-4046030;ETN24900,ETN24900,383,5…	Hist_deacetyl,PF00850.19,23,318
ETM99454	ETM99454	PPTG_18708,KI669652:9902..11098 reverse	ETM99454,ETM99454,370,0,9954-11066	Hist_deacetyl,PF00850.19,33,322
ETN23948	ETN23948	PPTG_00419,KI669561:1654514..1657273 forward	ETN23948,ETN23948,862,0,1654546-1657134	Hist_deacetyl,PF00850.19,381,761;Ank_2,PF12796.7,244,327;Ank_2,PF12796.7,74,106;Ank_4,PF13637.6,168,189;Ank_3,PF13606.6,37,56
ETN00181	ETN00181	PPTG_18183,KI669641:148480..150935 forward	ETN00181,ETN00181,754,3,148480-149586,149651-149808,149882-150655,150710-150935	Hist_deacetyl,PF00850.19,304,696
ETM98218	ETM98218	PPTG_19725,KI669722:1393..2223 reverse	ETM98218,ETM98218,156,2,1614-1740,1810-2096,2167-2223	Hist_deacetyl,PF00850.19,17,87
ETN00058	ETN00058	PPTG_18329,KI669643:69887..71754 reverse	ETN00058,ETN00058,447,3,70104-71249,71326-71394,71472-71515,71608-71692	Hist_deacetyl,PF00850.19,40,329
ETN24877	ETN24877	PPTG_01052,KI669561:3861862..3864063 reverse	ETN24877,ETN24877,461,6,3862155-3862449,3862510-3862762,3862829-3863030,3863093-3863454,3863520-3863637,3863710-3863822,3863900-3863942	Hist_deacetyl,PF00850.19,26,319
ETN20967	ETN20967	PPTG_21038,KI669563:486574..487037 reverse	ETN20967,ETN20967,145,1,486574-486990,487017-487037	Hist_deacetyl,PF00850.19,6,140
ETN12322	ETN12322	PPTG_09183,KI669577:519141..525222 reverse	ETN12322,ETN12322,1922,2,519223-520737,520804-525003,525080-525133	Hist_deacetyl,PF00850.19,1410,1774;PHD,PF00628.29,29,74;AP2,PF00847.20,135,183;AP2,PF00847.20,312,341
ETN09910	ETN09910	PPTG_11482,KI669584:788772..790346 forward	ETN09910,ETN09910,409,0,789012-790241	Hist_deacetyl,PF00850.19,56,385
ETN20966	ETN20966	PPTG_21037,KI669563:486293..486541 reverse	ETN20966,ETN20966,82,0,486293-486541	Hist_deacetyl,PF00850.19,2,54
Phytophthora parasitica P10297	1317064
ETP49473	ETP49473	F442_05021,supercont1.1096:43727..49814 reverse	ETP49473,ETP49473,1924,2,43809-45323,45390-49595,49672-49725	Hist_deacetyl,PF00850.19,1412,1776;PHD,PF00628.29,29,74;AP2,PF00847.20,135,183;AP2,PF00847.20,312,341
ETP54873	ETP54873	F442_00501,supercont1.93:7994..10753 forward	ETP54873,ETP54873,862,0,8026-10614	Hist_deacetyl,PF00850.19,381,761;Ank_2,PF12796.7,244,327;Ank_2,PF12796.7,38,106;Ank_4,PF13637.6,170,189
ETP43585	ETP43585	F442_09697,supercont1.2033:12287..12994 reverse	ETP43585,ETP43585,155,0,12287-12754	Hist_deacetyl,PF00850.19,10,150
ETP53959	ETP53959	F442_01191,supercont1.210:10197..12096 reverse	ETP53959,ETP53959,441,7,10292-10529,10587-11041,11101-11242,11304-11442,11499-11585,11639-11756,11820-11932,11988-12021;ETP53960,ETP53960,417,6,10292-10529,10587-11041,11101-11242,11304-11442,11499-11585,11639-11756,11820-11894;ETP53962,ETP53962,383,5,10292-10529,10587-11041,11101-11242,11304-11442,11499-11585,11639-11729;ETP53964,ETP53964,341,5,10577-11041,11101-11242,11304-11442,11499-11585,116…	Hist_deacetyl,PF00850.19,23,318
ETP30092	ETP30092	F442_20840,supercont1.4324:7795..9662 reverse	ETP30092,ETP30092,447,3,8012-9157,9234-9302,9380-9423,9516-9600	Hist_deacetyl,PF00850.19,40,329
ETP45353	ETP45353	F442_08233,supercont1.1720:27366..28938 forward	ETP45353,ETP45353,409,0,27604-28833	Hist_deacetyl,PF00850.19,56,385
ETP53983	ETP53983	F442_01176,supercont1.206:11108..13309 reverse	ETP53983,ETP53983,461,6,11401-11695,11756-12008,12075-12276,12339-12700,12766-12883,12956-13068,13146-13188	Hist_deacetyl,PF00850.19,26,319
ETP28901	ETP28901	F442_21866,supercont1.4529:3169..4365 reverse	ETP28901,ETP28901,370,0,3221-4333	Hist_deacetyl,PF00850.19,33,322
ETP30192	ETP30192	F442_20743,supercont1.4312:2568..5023 forward	ETP30192,ETP30192,754,3,2568-3674,3739-3896,3970-4743,4798-5023	Hist_deacetyl,PF00850.19,304,696
Phytophthora parasitica P1976	1317066
ETO84914	ETO84914	F444_01241,supercont1.213:14570..16771 reverse	ETO84914,ETO84914,461,6,14863-15157,15218-15470,15537-15738,15801-16162,16228-16345,16418-16530,16608-16650	Hist_deacetyl,PF00850.19,26,319
ETO84890	ETO84890	F444_01254,supercont1.218:10097..11996 reverse	ETO84893,ETO84893,383,5,10192-10429,10487-10941,11001-11142,11204-11342,11399-11485,11539-11629;ETO84891,ETO84891,417,6,10192-10429,10487-10941,11001-11142,11204-11342,11399-11485,11539-11656,11720-11794;ETO84890,ETO84890,441,7,10192-10429,10487-10941,11001-11142,11204-11342,11399-11485,11539-11656,11720-11832,11888-11921;ETO84895,ETO84895,341,5,10477-10941,11001-11142,11204-11342,11399-11485,115…	Hist_deacetyl,PF00850.19,23,318
ETO60924	ETO60924	F444_20955,supercont1.3855:38961..41416 forward	ETO60924,ETO60924,754,3,38961-40067,40132-40289,40363-41136,41191-41416	Hist_deacetyl,PF00850.19,304,696
ETO60834	ETO60834	F444_21035,supercont1.3871:25585..27452 reverse	ETO60834,ETO60834,447,3,25802-26947,27024-27092,27170-27213,27306-27390	Hist_deacetyl,PF00850.19,40,329
ETO80532	ETO80532	F444_05001,supercont1.983:27761..33842 reverse	ETO80532,ETO80532,1922,2,27843-29357,29424-33623,33700-33753	Hist_deacetyl,PF00850.19,1410,1774;PHD,PF00628.29,29,74;AP2,PF00847.20,135,183;AP2,PF00847.20,312,341
ETO74341	ETO74341	F444_09893,supercont1.1812:12167..12874 reverse	ETO74341,ETO74341,155,0,12167-12634	Hist_deacetyl,PF00850.19,10,150
ETO76228	ETO76228	F444_08351,supercont1.1577:24751..26324 forward	ETO76228,ETO76228,409,0,24990-26219	Hist_deacetyl,PF00850.19,56,385
ETO85879	ETO85879	F444_00507,supercont1.117:9172..11760 forward	ETO85879,ETO85879,840,1,9172-10499,10566-11760	Hist_deacetyl,PF00850.19,381,739;Ank_2,PF12796.7,244,327;Ank_2,PF12796.7,38,106;Ank_4,PF13637.6,168,189
ETO59673	ETO59673	F444_22020,supercont1.4068:8258..9454 reverse	ETO59673,ETO59673,370,0,8310-9422	Hist_deacetyl,PF00850.19,33,322
Phytophthora parasitica	4792
ETK91653	ETK91653	L915_04823,KI685299:8098..14182 reverse	ETK91653,ETK91653,1924,2,8177-9691,9758-13963,14040-14093	Hist_deacetyl,PF00850.19,1412,1776;PHD,PF00628.29,29,74;AP2,PF00847.20,135,183;AP2,PF00847.20,312,341
ETK85643	ETK85643	L915_09604,KI686540:6393..8886 reverse	ETK85643,ETK85643,702,1,6393-6891,7195-8804	p450,PF00067.22,56,507;Hist_deacetyl,PF00850.19,545,696
ETK95952	ETK95952	L915_01183,KI684142:8703..10602 reverse	ETK95955,ETK95955,383,5,8798-9035,9093-9547,9607-9748,9810-9948,10005-10091,10145-10235;ETK95952,ETK95952,441,7,8798-9035,9093-9547,9607-9748,9810-9948,10005-10091,10145-10262,10326-10438,10494-10527;ETK95956,ETK95956,365,6,9083-9547,9607-9748,9810-9948,10005-10091,10145-10262,10326-10438,10494-10527;ETK95953,ETK95953,417,6,8798-9035,9093-9547,9607-9748,9810-9948,10005-10091,10145-10262,10326-104…	Hist_deacetyl,PF00850.19,23,318
ETK71338	ETK71338	L915_21408,KI689857:3153..4349 reverse	ETK71338,ETK71338,370,0,3205-4317	Hist_deacetyl,PF00850.19,33,322
ETK72548	ETK72548	L915_20357,KI689553:8303..10757 forward	ETK72548,ETK72548,754,3,8303-9409,9474-9631,9704-10477,10532-10757	Hist_deacetyl,PF00850.19,304,696
ETK72488	ETK72488	L915_20432,KI689569:51183..52955 reverse	ETK72488,ETK72488,447,3,51310-52455,52532-52600,52678-52721,52814-52898	Hist_deacetyl,PF00850.19,40,329
ETK95966	ETK95966	L915_01172,KI684138:11326..13527 reverse	ETK95966,ETK95966,461,6,11619-11913,11974-12226,12293-12494,12557-12918,12984-13101,13174-13286,13364-13406	Hist_deacetyl,PF00850.19,26,319
ETK96886	ETK96886	L915_00486,KI683964:7987..10753 forward	ETK96886,ETK96886,862,0,8019-10607	Hist_deacetyl,PF00850.19,381,761;Ank_2,PF12796.7,244,327;Ank_2,PF12796.7,74,106;Ank_4,PF13637.6,170,189;Ank_3,PF13606.6,37,56
ETK87446	ETK87446	L915_08119,KI686130:10339..11913 forward	ETK87446,ETK87446,409,0,10579-11808	Hist_deacetyl,PF00850.19,56,385
Phytophthora ramorum	164328
Phyra82406	Phyra82406	Phyra82406,scaffold_71:218561..222684 reverse	Phyra82406,Phyra82406,1280,1,218561-219918,220200-222684	Hist_deacetyl,PF00850.19,364,752;Ank_2,PF12796.7,213,290;Ank_2,PF12796.7,26,97;Ank_3,PF13606.6,170,190
Phyra78457	Phyra78457	Phyra78457,scaffold_32:27143..34509 forward	Phyra78457,Phyra78457,2283,5,27143-27196,27271-31512,31578-31971,32119-32976,33144-33419,33482-34509	Hist_deacetyl,PF00850.19,1562,1739;Med27,PF11571.8,2195,2279;PHD,PF00628.29,29,74;AP2,PF00847.20,126,174;AP2,PF00847.20,312,335;AP2,PF00847.20,2119,2145
Phyra44260	Phyra44260	Phyra44260,scaffold_2029:586..1461 forward	Phyra44260,Phyra44260,292,0,586-1461	Hist_deacetyl,PF00850.19,1,270
Phyra94633	Phyra94633	Phyra94633,scaffold_20:484076..486527 forward	Phyra94633,Phyra94633,652,3,484076-484498,484610-485350,485535-485800,485999-486527	p450,PF00067.22,156,382;Hist_deacetyl,PF00850.19,480,629;p450,PF00067.22,1,142;Hist_deacetyl,PF00850.19,387,477
Phyra71263	Phyra71263	Phyra71263,scaffold_10:572604..574217 forward	Phyra71263,Phyra71263,479,3,572604-572784,572812-572855,572928-572996,573072-574217	Hist_deacetyl,PF00850.19,72,361
Phyra72250	Phyra72250	Phyra72250,scaffold_117:8183..10002 reverse	Phyra72250,Phyra72250,455,8,8183-8432,8499-8953,9018-9159,9227-9365,9430-9504,9525-9559,9582-9697,9768-9880,9960-10002	Hist_deacetyl,PF00850.19,26,328
Phyra83664	Phyra83664	Phyra83664,scaffold_93:97761..100325 forward	Phyra83664,Phyra83664,726,3,97761-98948,98998-99176,99443-100030,100100-100325	Hist_deacetyl,PF00850.19,467,668;Hist_deacetyl,PF00850.19,334,456
Phyra52929	Phyra52929	Phyra52929,scaffold_746:4227..5207 reverse	Phyra52929,Phyra52929,327,0,4227-5207	Hist_deacetyl,PF00850.19,33,322
Phyra71132	Phyra71132	Phyra71132,scaffold_5:11044..12886 forward	Phyra71132,Phyra71132,460,6,11044-11086,11156-11268,11347-11464,11536-11897,11972-12173,12266-12518,12595-12886	Hist_deacetyl,PF00850.19,26,319
Phyra84859	Phyra84859	Phyra84859,scaffold_128:3814..4965 reverse	Phyra84859,Phyra84859,383,0,3814-4965	Hist_deacetyl,PF00850.19,50,339
Phyra81036	Phyra81036	Phyra81036,scaffold_55:269527..270783 forward	Phyra81036,Phyra81036,418,0,269527-270783	Hist_deacetyl,PF00850.19,60,396
Phytophthora sojae	67593
EGZ21139	EGZ21139	PHYSODRAFT_542338,PHYSOscaffold_3:5872009..5873967 forward	EGZ21139,EGZ21139,459,6,5872009-5872051,5872126-5872238,5872335-5872452,5872536-5872897,5872963-5873164,5873228-5873480,5873562-5873850	Hist_deacetyl,PF00850.19,26,319
EGZ10503	EGZ10503	PHYSODRAFT_261835,PHYSOscaffold_8:554235..555332 forward	EGZ10503,EGZ10503,365,0,554235-555332	Hist_deacetyl,PF00850.19,33,322
EGZ23088	EGZ23088	PHYSODRAFT_483861,PHYSOscaffold_2:1023024..1024277 reverse	EGZ23088,EGZ23088,395,1,1023024-1023884,1023951-1024277	Hist_deacetyl,PF00850.19,56,371
EGZ11679	EGZ11679	PHYSODRAFT_562727,PHYSOscaffold_7:684696..698054 forward	EGZ11679,EGZ11679,2325,6,684696-684746,684823-685102,685154-689061,689136-690612,695898-695911,696701-696920,697027-698054	Hist_deacetyl,PF00850.19,1405,1766;Med27,PF11571.8,2237,2321;PHD,PF00628.29,28,73;AP2,PF00847.20,134,182;AP2,PF00847.20,312,338;AP2,PF00847.20,2160,2187
EGZ06206	EGZ06206	PHYSODRAFT_353086,PHYSOscaffold_14:442383..444910 reverse	EGZ06206,EGZ06206,739,3,442472-442697,442776-443552,443627-443784,443852-444910	Hist_deacetyl,PF00850.19,284,681
EGZ15045	EGZ15045	PHYSODRAFT_561066,PHYSOscaffold_5:2010205..2012805 reverse	EGZ15045,EGZ15045,866,0,2010205-2012805	Hist_deacetyl,PF00850.19,379,767;Ank_2,PF12796.7,226,293;Ank_2,PF12796.7,30,101;Ank_2,PF12796.7,161,197;Ank_5,PF13857.6,305,348
EGZ25083	EGZ25083	PHYSODRAFT_311727,PHYSOscaffold_2:7382940..7384589 reverse	EGZ25083,EGZ25083,447,3,7382940-7384085,7384191-7384259,7384357-7384400,7384505-7384589	Hist_deacetyl,PF00850.19,40,329
Pythium aphanidermatum DAOM BR444	1223555
EPrPA00000016330	EPrPA00000016330	maker-pag1_scaffold_93-snap-gene-0.43,pag1_scaffold_93:50934..51806 reverse	EPrPA00000016330,EPrPAT00000016330,245,2,50934-51451,51522-51602,51668-51806	Hist_deacetyl,PF00850.19,8,236
EPrPA00000016680	EPrPA00000016680	maker-pag1_scaffold_108-snap-gene-0.29,pag1_scaffold_108:31519..32688 reverse	EPrPA00000016680,EPrPAT00000016680,389,0,31519-32688	Hist_deacetyl,PF00850.19,52,342
EPrPA00000021122	EPrPA00000021122	snap_masked-pag1_scaffold_424-abinit-gene-0.30,pag1_scaffold_424:3409..4401 reverse	EPrPA00000021122,EPrPAT00000021122,330,0,3409-4401	Hist_deacetyl,PF00850.19,86,328
EPrPA00000023906	EPrPA00000023906	maker-pag1_scaffold_851-snap-gene-0.5,pag1_scaffold_851:9397..11802 forward	EPrPA00000023906,EPrPAT00000023906,802,0,9397-11802	Hist_deacetyl,PF00850.19,357,728;Ank_5,PF13857.6,247,301;Ank_2,PF12796.7,58,98;Ank_5,PF13857.6,222,245;Ank_3,PF13606.6,169,192
EPrPA00000022816	EPrPA00000022816	maker-pag1_scaffold_636-fgenesh-gene-0.0,pag1_scaffold_636:31..4953 forward	EPrPA00000022816,EPrPAT00000022816,1172,6,31-1092,1152-1205,1290-2346,3087-3395,3460-3502,3559-3768,4170-4953	Hist_deacetyl,PF00850.19,424,686;Med27,PF11571.8,1083,1167
EPrPA00000022987	EPrPA00000022987	fgenesh_masked-pag1_scaffold_665-abinit-gene-0.23,pag1_scaffold_665:7059..8666 forward	EPrPA00000022987,EPrPAT00000022987,435,3,7059-7110,7285-7328,7391-7459,7524-8666	Hist_deacetyl,PF00850.19,29,320
EPrPA00000021864	EPrPA00000021864	maker-pag1_scaffold_508-snap-gene-0.8,pag1_scaffold_508:8704..10272 forward	EPrPA00000021864,EPrPAT00000021864,481,2,8704-9772,9838-10004,10063-10272	Hist_deacetyl,PF00850.19,69,374
EPrPA00000015219	EPrPA00000015219	maker-pag1_scaffold_51-snap-gene-0.50,pag1_scaffold_51:32485..33774 reverse	EPrPA00000015219,EPrPAT00000015219,429,0,32485-33774	Hist_deacetyl,PF00850.19,86,383
EPrPA00000022157	EPrPA00000022157	maker-pag1_scaffold_544-snap-gene-0.7,pag1_scaffold_544:11531..12392 reverse	EPrPA00000022157,EPrPAT00000022157,284,1,11531-11540,11548-12392	Hist_deacetyl,PF00850.19,9,274
Pythium arrhenomanes ATCC 12531	1223556
EPrPR00000013833	EPrPR00000013833	maker-par_contig_48-snap-gene-0.24,par_scaffold_48:25756..26542 reverse	EPrPR00000013833,EPrPRT00000013833,220,4,25756-25785,25871-25984,25998-26377,26399-26531,26537-26542	Hist_deacetyl,PF00850.19,50,210
EPrPR00000017143	EPrPR00000017143	maker-par_contig_475-fgenesh-gene-0.3,par_scaffold_475:10243..12156 reverse	EPrPR00000017143,EPrPRT00000017143,372,5,10243-10253,10548-11517,11674-11685,11839-11907,11954-11958,12105-12156	Hist_deacetyl,PF00850.19,19,311
EPrPR00000020308	EPrPR00000020308	maker-par_contig_1255-fgenesh-gene-0.2,par_scaffold_1255:3704..6324 reverse	EPrPR00000020308,EPrPRT00000020308,816,2,3706-4638,4733-5498,5575-6323	Hist_deacetyl,PF00850.19,352,702;Ank_2,PF12796.7,224,311;Ank_2,PF12796.7,58,88;Ank_4,PF13637.6,139,172
EPrPR00000017790	EPrPR00000017790	maker-par_contig_597-snap-gene-0.3,par_scaffold_597:10408..11753 reverse	EPrPR00000017790,EPrPRT00000017790,424,1,10408-10582,10654-11753	Hist_deacetyl,PF00850.19,24,345
EPrPR00000019553	EPrPR00000019553	maker-par_contig_1019-fgenesh-gene-0.3,par_scaffold_1019:7298..8428 reverse	EPrPR00000019553,EPrPRT00000019553,376,0,7298-8428	Hist_deacetyl,PF00850.19,35,323
EPrPR00000014187	EPrPR00000014187	maker-par_contig_82-snap-gene-0.11,par_scaffold_82:5532..11758 forward	EPrPR00000014187,EPrPRT00000014187,1753,4,5532-5540,5843-6314,6410-10404,10523-11135,11586-11758	Hist_deacetyl,PF00850.19,1496,1655;Hist_deacetyl,PF00850.19,1335,1492;Hist_deacetyl,PF00850.19,105,146
EPrPR00000013832	EPrPR00000013832	maker-par_contig_48-fgenesh-gene-0.11,par_scaffold_48:27021..28363 reverse	EPrPR00000013832,EPrPRT00000013832,363,3,27021-27233,27316-27482,27555-27969,28067-28363	Hist_deacetyl,PF00850.19,99,255
EPrPR00000018711	EPrPR00000018711	maker-par_contig_805-snap-gene-0.6,par_scaffold_805:11459..12997 forward	EPrPR00000018711,EPrPRT00000018711,391,5,11459-11465,11584-11696,11770-11887,11963-12043,12068-12598,12672-12997	Hist_deacetyl,PF00850.19,14,323
EPrPR00000018239	EPrPR00000018239	maker-par_contig_691-fgenesh-gene-0.2,par_scaffold_691:13..1906 reverse	EPrPR00000018239,EPrPRT00000018239,601,1,13-822,914-1906	Hist_deacetyl,PF00850.19,254,601
Fusarium ambrosium	131363
RSM08549	RSM08549	CDV31_008091,scaffold_104:77147..78640 forward	RSM08549,RSM08549,497,0,77147-78640	Hist_deacetyl,PF00850.19,84,384
RSM21072	RSM21072	CDV31_000120,scaffold_1:333618..335744 forward	RSM21072,RSM21072,649,3,333618-333812,333889-334189,334241-334782,334833-335744	Hist_deacetyl,PF00850.19,39,327;Hist_deacetyl,PF00850.19,358,377
RSM19748	RSM19748	CDV31_001379,scaffold_10:146683..150183 forward	RSM19748,RSM19748,1166,0,146683-150183	Hist_deacetyl,PF00850.19,255,580
RSL95428	RSL95428	CDV31_013891,scaffold_298:19605..22012 reverse	RSL95428,RSL95428,733,4,19605-19921,19976-20147,20197-20289,20339-20402,20457-22012	Arb2,PF09757.9,463,720;Hist_deacetyl,PF00850.19,85,410
Fusarium coffeatum	231269
RBR21269	RBR21269	FIESC28_05008,BRIP53273_contig_108:78489..81989 forward	RBR21269,RBR21269,1166,0,78489-81989	Hist_deacetyl,PF00850.19,247,573
RBR09793	RBR09793	FIESC28_09722,BRIP53273_contig_262:14460..16870 reverse	RBR09793,RBR09793,752,3,14460-14773,14822-15140,15190-15253,15309-16870	Arb2,PF09757.9,465,740;Hist_deacetyl,PF00850.19,87,412
RBR23557	RBR23557	FIESC28_03739,BRIP53273_contig_77:401101..403217 reverse	RBR23557,RBR23557,649,3,401101-402012,402061-402602,402650-402950,403023-403217	Hist_deacetyl,PF00850.19,39,327;Hist_deacetyl,PF00850.19,358,377
RBR26659	RBR26659	FIESC28_00567,BRIP53273_contig_13:74128..75627 forward	RBR26659,RBR26659,499,0,74128-75627	Hist_deacetyl,PF00850.19,86,386
Fusarium euwallaceae	1147111
RTE82127	RTE82127	BHE90_003381,scaffold_31:78390..80516 reverse	RTE82127,RTE82127,649,3,78390-79301,79352-79893,79945-80245,80322-80516	Hist_deacetyl,PF00850.19,39,327;Hist_deacetyl,PF00850.19,358,377
RTE76452	RTE76452	BHE90_009077,scaffold_153:19784..22191 reverse	RTE76452,RTE76452,733,4,19784-20100,20155-20326,20376-20468,20518-20581,20636-22191	Arb2,PF09757.9,463,720;Hist_deacetyl,PF00850.19,85,410
RTE76617	RTE76617	BHE90_008909,scaffold_148:23500..26997 reverse	RTE76617,RTE76617,1148,1,23500-24552,24604-26997	Hist_deacetyl,PF00850.19,255,580
RTE77511	RTE77511	BHE90_008021,scaffold_120:55803..57296 reverse	RTE77511,RTE77511,497,0,55803-57296	Hist_deacetyl,PF00850.19,84,384
Fusarium flagelliforme	2675880
RFN46132	RFN46132	FIE12Z_9635,NRRL13405_c0000320:92987..95397 forward	RFN46132,RFN46132,752,3,92987-94548,94604-94667,94717-95035,95084-95397	Arb2,PF09757.9,465,740;Hist_deacetyl,PF00850.19,87,412
RFN43833	RFN43833	FIE12Z_11926,NRRL13405_c0000501:26814..30311 reverse	RFN43833,RFN43833,1165,0,26814-30311	Hist_deacetyl,PF00850.19,247,573
RFN49105	RFN49105	FIE12Z_6647,NRRL13405_c0000187:21044..22543 forward	RFN49105,RFN49105,499,0,21044-22543	Hist_deacetyl,PF00850.19,86,386
RFN55559	RFN55559	FIE12Z_205,NRRL13405_c0000005:285137..287253 forward	RFN55559,RFN55559,649,3,285137-285331,285404-285704,285752-286293,286342-287253	Hist_deacetyl,PF00850.19,39,327;Hist_deacetyl,PF00850.19,358,377
Fusarium floridanum	1325733
RSL82121	RSL82121	CEP51_005371,scaffold_111:19727..22134 reverse	RSL82121,RSL82121,733,4,19727-20043,20098-20269,20319-20411,20461-20524,20579-22134	Arb2,PF09757.9,463,720;Hist_deacetyl,PF00850.19,85,410
RSL62584	RSL62584	CEP51_013448,scaffold_569:20861..22987 forward	RSL62584,RSL62584,649,3,20861-21055,21132-21432,21484-22025,22076-22987	Hist_deacetyl,PF00850.19,39,327;Hist_deacetyl,PF00850.19,358,377
RSL84101	RSL84101	CEP51_004114,scaffold_77:60107..63604 forward	RSL84101,RSL84101,1148,1,60107-62500,62552-63604	Hist_deacetyl,PF00850.19,255,580
RSL84214	RSL84214	CEP51_004040,scaffold_75:56018..57511 reverse	RSL84214,RSL84214,497,0,56018-57511	Hist_deacetyl,PF00850.19,84,384
Fusarium fujikuroi	5127
CCT73422	CCT73422	FFUJ_09787,IX:1197491..1199916 forward	CCT73422,CCT73422,736,4,1197491-1199055,1199119-1199182,1199232-1199324,1199375-1199546,1199600-1199916	Arb2,PF09757.9,466,724;Hist_deacetyl,PF00850.19,87,412
CCT61949	CCT61949	FFUJ_01551,I:1726546..1728045 forward	CCT61949,CCT61949,499,0,1726546-1728045	Hist_deacetyl,PF00850.19,86,386
CCT62939	CCT62939	FFUJ_00456,I:5333617..5335737 reverse	CCT62939,CCT62939,649,3,5333617-5334528,5334577-5335118,5335169-5335469,5335543-5335737	Hist_deacetyl,PF00850.19,39,327;Hist_deacetyl,PF00850.19,358,384
CCT71179	CCT71179	FFUJ_08772,VII:1025540..1029073 forward	CCT71179,CCT71179,1161,1,1025540-1027945,1027994-1029073	Hist_deacetyl,PF00850.19,257,581
Fusarium graminearum PH-1	229533
ESU06659	ESU06659	FGSG_01353,1:4483525..4485033 reverse	ESU06659,ESU06659,502,0,4483525-4485033	Hist_deacetyl,PF00850.19,86,386
ESU11624	ESU11624	FGSG_05636,3:2930090..2933560 reverse	ESU11624,ESU11624,1144,1,2930090-2931148,2931185-2933560	Hist_deacetyl,PF00850.19,248,572
ESU08791	ESU08791	FGSG_04324,2:4403849..4406258 forward	ESU08791,ESU08791,713,4,4403866-4405391,4405447-4405510,4405558-4405650,4405703-4405855,4405932-4406237	Arb2,PF09757.9,453,701;Hist_deacetyl,PF00850.19,75,400
ESU06006	ESU06006	FGSG_00780,1:2523923..2526039 reverse	ESU06006,ESU06006,649,3,2523923-2524834,2524883-2525424,2525472-2525772,2525845-2526039	Hist_deacetyl,PF00850.19,39,327;Hist_deacetyl,PF00850.19,358,377
Fusarium kuroshium	2010991
RMJ08258	RMJ08258	CDV36_012120,scaffold_308:20883..23009 forward	RMJ08258,RMJ08258,649,3,20883-21077,21154-21454,21506-22047,22098-23009	Hist_deacetyl,PF00850.19,39,327;Hist_deacetyl,PF00850.19,358,377
RMJ11757	RMJ11757	CDV36_008590,scaffold_163:19793..22200 reverse	RMJ11757,RMJ11757,733,4,19793-20109,20164-20335,20385-20477,20527-20590,20645-22200	Arb2,PF09757.9,463,720;Hist_deacetyl,PF00850.19,85,410
RMJ09367	RMJ09367	CDV36_010999,scaffold_255:7532..9025 forward	RMJ09367,RMJ09367,497,0,7532-9025	Hist_deacetyl,PF00850.19,84,384
RMJ09982	RMJ09982	CDV36_010377,scaffold_230:5418..8915 reverse	RMJ09982,RMJ09982,1148,1,5418-6470,6522-8915	Hist_deacetyl,PF00850.19,255,580
Fusarium langsethiae	179993
KPA45028	KPA45028	FLAG1_02007,Fl201059_contig18:69157..74817 forward	KPA45028,KPA45028,1240,8,69157-70718,70774-70837,70887-70979,71032-71203,71256-71534,72188-72271,73188-73469,73571-73679,73740-74817	Arb2,PF09757.9,465,722;Hist_deacetyl,PF00850.19,87,412
KPA43181	KPA43181	FLAG1_03948,Fl201059_contig48:148482..150599 forward	KPA43181,KPA43181,649,3,148482-148676,148749-149049,149097-149638,149688-150599	Hist_deacetyl,PF00850.19,39,327;Hist_deacetyl,PF00850.19,358,377
KPA45671	KPA45671	FLAG1_01397,Fl201059_contig11:190926..192434 reverse	KPA45671,KPA45671,502,0,190926-192434	Hist_deacetyl,PF00850.19,86,386
KPA43587	KPA43587	FLAG1_03554,Fl201059_contig40:171978..175469 reverse	KPA43587,KPA43587,1128,2,171978-172367,172425-173045,173094-175469	Hist_deacetyl,PF00850.19,248,572
Fusarium longipes	694270
RGP74878	RGP74878	FLONG3_5990,NRRL20695_c0000129:312084..314199 reverse	RGP74878,RGP74878,649,3,312084-312995,313044-313585,313632-313932,314005-314199	Hist_deacetyl,PF00850.19,39,327;Hist_deacetyl,PF00850.19,360,384
RGP66459	RGP66459	FLONG3_8896,NRRL20695_c0000221:218116..220532 reverse	RGP66459,RGP66459,736,4,218116-218432,218485-218656,218707-218799,218849-218912,218968-220532	Arb2,PF09757.9,466,723;Hist_deacetyl,PF00850.19,88,413
RGP76155	RGP76155	FLONG3_5398,NRRL20695_c0000117:57055..60522 forward	RGP76155,RGP76155,1139,1,57055-59421,59470-60522	Hist_deacetyl,PF00850.19,246,572
RGP61916	RGP61916	FLONG3_10384,NRRL20695_c0000298:21296..22795 forward	RGP61916,RGP61916,499,0,21296-22795	Hist_deacetyl,PF00850.19,86,386
Fusarium mangiferae	192010
CVK84698	CVK84698	FMAN_01629,FMAN_scaffold001:3560022..3562145 reverse	CVK84698,CVK84698,650,3,3560022-3560936,3560985-3561526,3561577-3561877,3561951-3562145	Hist_deacetyl,PF00850.19,39,327;Hist_deacetyl,PF00850.19,358,377
CVK98499	CVK98499	FMAN_12471,FMAN_scaffold009:1156010..1158435 forward	CVK98499,CVK98499,736,4,1156010-1157574,1157638-1157701,1157751-1157843,1157894-1158065,1158119-1158435	Arb2,PF09757.9,466,724;Hist_deacetyl,PF00850.19,87,412
CVL00944	CVL00944	FMAN_10193,FMAN_scaffold011:1104877..1108422 forward	CVL00944,CVL00944,1165,1,1104877-1107282,1107331-1108422	Hist_deacetyl,PF00850.19,257,581
CVK82885	CVK82885	FMAN_00564,FMAN_scaffold001:86266..87759 forward	CVK82885,CVK82885,497,0,86266-87759	Hist_deacetyl,PF00850.19,84,384
Fusarium nygamai	42673
PNP80087	PNP80087	FNYG_06797,CS10214_contig_88:708483..710606 forward	PNP80087,PNP80087,650,3,708483-708677,708751-709051,709102-709643,709692-710606	Hist_deacetyl,PF00850.19,39,327;Hist_deacetyl,PF00850.19,360,388
PNP60956	PNP60956	FNYG_14323,CS10214_contig_333:61875..63374 reverse	PNP60956,PNP60956,499,0,61875-63374	Hist_deacetyl,PF00850.19,86,386
PNP81738	PNP81738	FNYG_04764,CS10214_contig_65:339150..342701 forward	PNP81738,PNP81738,1167,1,339150-341555,341604-342701	Hist_deacetyl,PF00850.19,257,581
PNP86308	PNP86308	FNYG_00536,CS10214_contig_18:595076..597504 forward	PNP86308,PNP86308,736,4,595076-596640,596704-596767,596817-596909,596960-597131,597188-597504	Arb2,PF09757.9,466,724;Hist_deacetyl,PF00850.19,87,412
Fusarium odoratissimum NRRL 54006	1089451
EXM05967	EXM05967	FOIG_04397,JH658276:1324619..1327958 reverse	EXM05967,EXM05967,736,4,1324877-1325193,1325250-1325421,1325472-1325564,1325614-1325677,1325741-1327305;EXM05966,EXM05966,736,4,1324877-1325193,1325250-1325421,1325472-1325564,1325614-1325677,1325741-1327305;EXM05969,EXM05969,636,3,1325233-1325421,1325472-1325564,1325614-1325677,1325741-1327305;EXM05968,EXM05968,736,4,1324877-1325193,1325250-1325421,1325472-1325564,1325614-1325677,1325741-1327305	Arb2,PF09757.9,466,724;Hist_deacetyl,PF00850.19,87,412
EXM10308	EXM10308	FOIG_00481,JH658272:1349509..1351715 forward	EXM10308,EXM10308,499,0,1349803-1351302	Hist_deacetyl,PF00850.19,86,386
EXL93948	EXL93948	FOIG_13207,JH658300:275161..278888 reverse	EXL93948,EXL93948,650,3,276497-277411,277460-278001,278052-278352,278426-278620	Hist_deacetyl,PF00850.19,39,327;Hist_deacetyl,PF00850.19,358,383
EXM04888	EXM04888	FOIG_05025,JH658277:1095847..1100306 forward	EXM04888,EXM04888,1165,1,1096122-1098524,1098573-1099667	Hist_deacetyl,PF00850.19,257,581
Fusarium odoratissimum	2502994
EMT70065	EMT70065	FOC4_g10008507,KB726324:745809..751453 forward	EMT70065,EMT70065,1080,3,745809-747384,749475-750314,750408-750944,751164-751453	Hist_deacetyl,PF00850.19,257,584
EMT61267	EMT61267	FOC4_g10014319,KB726996:782965..787214 forward	EMT61267,EMT61267,643,3,782965-783159,783233-783533,785731-786251,786300-787214	Hist_deacetyl,PF00850.19,39,320;Hist_deacetyl,PF00850.19,351,376
EMT62397	EMT62397	FOC4_g10006012,KB726995:210491..212703 reverse	EMT62397,EMT62397,664,4,210491-210807,210864-211035,211086-211178,211228-211291,211355-212703	Arb2,PF09757.9,394,652;Hist_deacetyl,PF00850.19,15,340
EMT66776	EMT66776	FOC4_g10003109,KB726987:461282..462781 reverse	EMT66776,EMT66776,499,0,461282-462781	Hist_deacetyl,PF00850.19,86,386
Fusarium oxysporum	5507
SCO79015	SCO79015	FRV6_03228,FRV6_scaffold002:1565914..1568037 forward	SCO79015,SCO79015,650,3,1565914-1566108,1566182-1566482,1566533-1567074,1567123-1568037	Hist_deacetyl,PF00850.19,39,327;Hist_deacetyl,PF00850.19,358,383
SCO89444	SCO89444	FRV6_13572,FRV6_scaffold008:1359378..1361806 forward	SCO89444,SCO89444,736,4,1359378-1360942,1361006-1361069,1361119-1361211,1361262-1361433,1361490-1361806	Arb2,PF09757.9,466,724;Hist_deacetyl,PF00850.19,87,412
SCO80109	SCO80109	FRV6_04322,FRV6_scaffold002:5015556..5017055 reverse	SCO80109,SCO80109,499,0,5015556-5017055	Hist_deacetyl,PF00850.19,86,386
SCO88126	SCO88126	FRV6_12253,FRV6_scaffold007:1410978..1414526 forward	SCO88126,SCO88126,1166,1,1410978-1413383,1413432-1414526	Hist_deacetyl,PF00850.19,257,581
Fusarium oxysporum Fo47	660027
EWZ35392	EWZ35392	FOZG_11354,JH717903:406113..409450 forward	EWZ35392,EWZ35392,736,4,406764-408328,408392-408455,408505-408597,408648-408819,408876-409192;EWZ35393,EWZ35393,736,4,406764-408328,408392-408455,408505-408597,408648-408819,408876-409192;EWZ35390,EWZ35390,736,4,406764-408328,408392-408455,408505-408597,408648-408819,408876-409192;EWZ35391,EWZ35391,736,4,406764-408328,408392-408455,408505-408597,408648-408819,408876-409192;EWZ35394,EWZ35394,636,3…	Arb2,PF09757.9,466,724;Hist_deacetyl,PF00850.19,87,412
EWZ34602	EWZ34602	FOZG_12530,JH717904:1292415..1296865 forward	EWZ34602,EWZ34602,1165,1,1292690-1295092,1295141-1296235	Hist_deacetyl,PF00850.19,257,581
EWZ49868	EWZ49868	FOZG_00662,JH717896:1778462..1780698 forward	EWZ49868,EWZ49868,499,0,1778756-1780255	Hist_deacetyl,PF00850.19,86,386
EWZ52033	EWZ52033	FOZG_01891,JH717896:5222870..5226597 reverse	EWZ52033,EWZ52033,650,3,5224208-5225122,5225171-5225712,5225763-5226063,5226137-5226331	Hist_deacetyl,PF00850.19,39,327;Hist_deacetyl,PF00850.19,358,383
Fusarium oxysporum NRRL 32931	660029
EWY84945	EWY84945	FOYG_12280,JH717846:1230085..1233417 forward	EWY84945,EWY84945,736,4,1230733-1232297,1232361-1232424,1232474-1232566,1232617-1232788,1232845-1233161;EWY84947,EWY84947,636,3,1230733-1232297,1232361-1232424,1232474-1232566,1232617-1232805;EWY84944,EWY84944,736,4,1230733-1232297,1232361-1232424,1232474-1232566,1232617-1232788,1232845-1233161;EWY84943,EWY84943,736,4,1230733-1232297,1232361-1232424,1232474-1232566,1232617-1232788,1232845-1233161…	Arb2,PF09757.9,466,724;Hist_deacetyl,PF00850.19,87,412
EWY94810	EWY94810	FOYG_07366,JH717842:4530693..4532930 reverse	EWY94810,EWY94810,499,0,4531137-4532636	Hist_deacetyl,PF00850.19,86,386
EWY92679	EWY92679	FOYG_06173,JH717842:1082583..1086308 forward	EWY92679,EWY92679,650,3,1082850-1083044,1083118-1083418,1083469-1084010,1084059-1084973	Hist_deacetyl,PF00850.19,39,327;Hist_deacetyl,PF00850.19,358,382
EWY87084	EWY87084	FOYG_11353,JH717845:2330391..2334841 reverse	EWY87084,EWY87084,1165,1,2331021-2332115,2332164-2334566	Hist_deacetyl,PF00850.19,257,581
Fusarium oxysporum f. sp. cepae	396571
RKK32023	RKK32023	BFJ66_g15580,contig_367:13903..16331 forward	RKK32023,RKK32023,736,4,13903-15467,15531-15594,15644-15736,15787-15958,16015-16331	Arb2,PF09757.9,466,724;Hist_deacetyl,PF00850.19,87,412
RKK38802	RKK38802	BFJ66_g12277,contig_193:68894..70393 forward	RKK38802,RKK38802,499,0,68894-70393	Hist_deacetyl,PF00850.19,86,386
RKK58198	RKK58198	BFJ66_g2856,contig_21:168548..170671 reverse	RKK58198,RKK58198,650,3,168548-169462,169511-170052,170103-170403,170477-170671	Hist_deacetyl,PF00850.19,39,327;Hist_deacetyl,PF00850.19,358,383
RKK49645	RKK49645	BFJ66_g6943,contig_71:18554..22099 reverse	RKK49646,RKK49646,520,1,18554-19648,19697-20164;RKK49645,RKK49645,1181,0,18554-22099	Hist_deacetyl,PF00850.19,257,581
Fusarium oxysporum f. sp. conglutinans race 2 54008	1089457
EXL83352	EXL83352	FOPG_03918,JH658815:187772..192222 reverse	EXL83352,EXL83352,1166,1,188399-189493,189542-191947	Hist_deacetyl,PF00850.19,257,581
EXL79565	EXL79565	FOPG_06588,JH658832:165111..168450 reverse	EXL79566,EXL79566,636,3,165725-165913,165964-166056,166106-166169,166233-167797;EXL79565,EXL79565,736,4,165369-165685,165742-165913,165964-166056,166106-166169,166233-167797;EXL79562,EXL79562,736,4,165369-165685,165742-165913,165964-166056,166106-166169,166233-167797;EXL79563,EXL79563,736,4,165369-165685,165742-165913,165964-166056,166106-166169,166233-167797;EXL79564,EXL79564,736,4,165369-165685…	Arb2,PF09757.9,466,724;Hist_deacetyl,PF00850.19,87,412
EXL80674	EXL80674	FOPG_05945,JH658828:254921..257156 reverse	EXL80674,EXL80674,499,0,255363-256862	Hist_deacetyl,PF00850.19,86,386
EXL82346	EXL82346	FOPG_04602,JH658819:52777..56483 reverse	EXL82346,EXL82346,650,3,54093-55007,55056-55597,55648-55948,56022-56216	Hist_deacetyl,PF00850.19,39,327;Hist_deacetyl,PF00850.19,358,382
Fusarium oxysporum f. sp. cubense	61366
TXC05286	TXC05286	FocTR4_00001674,scf_28419_7:4742721..4744220 reverse	TXC05286,TXC05286,499,0,4742721-4744220	Hist_deacetyl,PF00850.19,86,386
TXB98971	TXB98971	FocTR4_00012732,scf_28419_12:1162167..1165712 forward	TXB98971,TXB98971,1181,0,1162167-1165712	Hist_deacetyl,PF00850.19,257,581
TXC05344	TXC05344	FocTR4_00000476,scf_28419_7:1255834..1257957 forward	TXC05344,TXC05344,650,3,1255834-1256028,1256102-1256402,1256453-1256994,1257043-1257957	Hist_deacetyl,PF00850.19,39,327;Hist_deacetyl,PF00850.19,358,383
TXB99801	TXB99801	FocTR4_00014042,scf_28419_11:1428488..1433427 forward	TXB99801,TXB99801,1183,7,1428488-1429276,1429325-1429805,1430884-1430973,1431018-1432563,1432627-1432690,1432740-1432832,1432883-1433054,1433111-1433427	Arb2,PF09757.9,913,1171;Hist_deacetyl,PF00850.19,534,859
Fusarium oxysporum f. sp. cubense race 1	1229664
ENH70596	ENH70596	FOC1_g10012527,KB730192:972723..976294 forward	ENH70596,ENH70596,1078,3,972723-974292,974316-975155,975249-975785,976005-976294	Hist_deacetyl,PF00850.19,257,582
ENH74153	ENH74153	FOC1_g10007319,KB730049:431839..434380 forward	ENH74153,ENH74153,749,5,431839-431926,432001-433516,433580-433643,433693-433785,433836-434007,434064-434380	Arb2,PF09757.9,479,737;Hist_deacetyl,PF00850.19,100,425
ENH61603	ENH61603	FOC1_g10016424,KB731261:3308246..3310338 reverse	ENH61603,ENH61603,648,3,3308246-3309160,3309209-3309745,3309771-3310070,3310144-3310338	Hist_deacetyl,PF00850.19,39,325;Hist_deacetyl,PF00850.19,356,381
ENH71855	ENH71855	FOC1_g10003107,KB730134:89936..91435 forward	ENH71855,ENH71855,499,0,89936-91435	Hist_deacetyl,PF00850.19,86,386
Fusarium oxysporum f. sp. lycopersici 4287	426428
FOXG_01114P0	FOXG_01114P0	FOXG_01114,1:5125629..5126674 reverse	FOXG_01114P0,FOXG_01114T0,238,2,5125632-5125849,5125900-5126200,5126274-5126468	Hist_deacetyl,PF00850.19,39,237
FOXG_13914P0	FOXG_13914P0	FOXG_13914,10:999769..1002218 forward	FOXG_13914P0,FOXG_13914T0,669,6,999769-999778,999919-1000008,1000083-1001598,1001662-1001725,1001775-1001867,1001918-1002089,1002154-1002215	Hist_deacetyl,PF00850.19,104,429;Arb2,PF09757.9,483,648
FOXG_00027P0	FOXG_00027P0	FOXG_00027,1:1673372..1675140 forward	FOXG_00027P0,FOXG_00027T0,499,0,1673592-1675088	Hist_deacetyl,PF00850.19,86,386
FOXG_09250P0	FOXG_09250P0	FOXG_09250,9:1097181..1099847 forward	FOXG_09250P0,FOXG_09250T0,872,1,1097181-1098704,1098753-1099844	Hist_deacetyl,PF00850.19,7,288
Fusarium oxysporum f. sp. lycopersici MN25	1080343
EWZ88689	EWZ88689	FOWG_08557,JH650834:407539..409743 reverse	EWZ88689,EWZ88689,499,0,407950-409449	Hist_deacetyl,PF00850.19,86,386
EWZ95301	EWZ95301	FOWG_05253,JH650830:2297937..2302384 reverse	EWZ95301,EWZ95301,1165,1,2298564-2299658,2299707-2302109	Hist_deacetyl,PF00850.19,257,581
EWZ86928	EWZ86928	FOWG_10403,JH650836:1205601..1209329 forward	EWZ86928,EWZ86928,650,3,1205868-1206062,1206136-1206436,1206487-1207028,1207077-1207991	Hist_deacetyl,PF00850.19,39,327;Hist_deacetyl,PF00850.19,358,383
EWZ96611	EWZ96611	FOWG_03929,JH650829:1866522..1869859 reverse	EWZ96611,EWZ96611,736,4,1866780-1867096,1867153-1867324,1867375-1867467,1867517-1867580,1867644-1869208;EWZ96610,EWZ96610,736,4,1866780-1867096,1867153-1867324,1867375-1867467,1867517-1867580,1867644-1869208;EWZ96614,EWZ96614,636,3,1867136-1867324,1867375-1867467,1867517-1867580,1867644-1869208;EWZ96613,EWZ96613,736,4,1866780-1867096,1867153-1867324,1867375-1867467,1867517-1867580,1867644-1869208…	Arb2,PF09757.9,466,724;Hist_deacetyl,PF00850.19,87,412
Fusarium oxysporum f. sp. melonis 26406	1089452
EXK37243	EXK37243	FOMG_08066,JH659333:1004878..1009325 forward	EXK37243,EXK37243,1165,1,1005153-1007555,1007604-1008698	Hist_deacetyl,PF00850.19,257,581
EXK49324	EXK49324	FOMG_01903,JH659329:5219506..5223234 reverse	EXK49324,EXK49324,650,3,5220844-5221758,5221807-5222348,5222399-5222699,5222773-5222967	Hist_deacetyl,PF00850.19,39,327;Hist_deacetyl,PF00850.19,358,382
EXK47121	EXK47121	FOMG_00662,JH659329:1780375..1782612 forward	EXK47121,EXK47121,499,0,1780669-1782168	Hist_deacetyl,PF00850.19,86,386
EXK35060	EXK35060	FOMG_10330,JH659335:1123450..1126784 forward	EXK35060,EXK35060,736,4,1124099-1125663,1125727-1125790,1125840-1125932,1125983-1126154,1126211-1126527;EXK35062,EXK35062,636,3,1124099-1125663,1125727-1125790,1125840-1125932,1125983-1126171;EXK35059,EXK35059,736,4,1124099-1125663,1125727-1125790,1125840-1125932,1125983-1126154,1126211-1126527;EXK35058,EXK35058,736,4,1124099-1125663,1125727-1125790,1125840-1125932,1125983-1126154,1126211-1126527…	Arb2,PF09757.9,466,724;Hist_deacetyl,PF00850.19,87,412
Fusarium oxysporum f. sp. narcissi	451672
RYC93071	RYC93071	BFJ63_vAg4206,contig_21:130967..133090 forward	RYC93071,RYC93071,650,3,130967-131161,131235-131535,131586-132127,132176-133090	Hist_deacetyl,PF00850.19,39,327;Hist_deacetyl,PF00850.19,358,383
RYC83424	RYC83424	BFJ63_vAg13676,contig_151:11395..12894 reverse	RYC83424,RYC83424,499,0,11395-12894	Hist_deacetyl,PF00850.19,86,386
RYC88829	RYC88829	BFJ63_vAg8265,contig_57:91677..95222 forward	RYC88829,RYC88829,1181,0,91677-95222	Hist_deacetyl,PF00850.19,257,581
RYC90059	RYC90059	BFJ63_vAg7186,contig_44:161280..163708 reverse	RYC90059,RYC90059,736,4,161280-161596,161653-161824,161875-161967,162017-162080,162144-163708	Arb2,PF09757.9,466,724;Hist_deacetyl,PF00850.19,87,412
Fusarium oxysporum f. sp. pisi HDV247	1080344
EXA37520	EXA37520	FOVG_11710,JH650975:1206782..1210121 forward	EXA37523,EXA37523,636,3,1207435-1208999,1209063-1209126,1209176-1209268,1209319-1209507;EXA37520,EXA37520,736,4,1207435-1208999,1209063-1209126,1209176-1209268,1209319-1209490,1209547-1209863;EXA37521,EXA37521,736,4,1207435-1208999,1209063-1209126,1209176-1209268,1209319-1209490,1209547-1209863;EXA37522,EXA37522,736,4,1207435-1208999,1209063-1209126,1209176-1209268,1209319-1209490,1209547-1209863…	Arb2,PF09757.9,466,724;Hist_deacetyl,PF00850.19,87,412
EXA38554	EXA38554	FOVG_10454,JH650974:719618..724068 forward	EXA38554,EXA38554,1166,1,719893-722298,722347-723441	Hist_deacetyl,PF00850.19,257,581
EXA54011	EXA54011	FOVG_01592,JH650968:4313720..4315955 reverse	EXA54011,EXA54011,499,0,4314162-4315661	Hist_deacetyl,PF00850.19,86,386
EXA51728	EXA51728	FOVG_00295,JH650968:687815..691541 forward	EXA51728,EXA51728,650,3,688082-688276,688350-688650,688701-689242,689291-690205	Hist_deacetyl,PF00850.19,39,327;Hist_deacetyl,PF00850.19,358,383
Fusarium oxysporum f. sp. radicis-lycopersici 26381	1089448
EXL48319	EXL48319	FOCG_10759,JH651393:1238276..1242726 forward	EXL48319,EXL48319,1165,1,1238551-1240953,1241002-1242096	Hist_deacetyl,PF00850.19,257,581
EXL44072	EXL44072	FOCG_14279,JH651398:1149301..1153028 reverse	EXL44072,EXL44072,650,3,1150639-1151553,1151602-1152143,1152194-1152494,1152568-1152762	Hist_deacetyl,PF00850.19,39,327;Hist_deacetyl,PF00850.19,358,383
EXL46674	EXL46674	FOCG_12500,JH651395:1599729..1601933 forward	EXL46674,EXL46674,499,0,1600023-1601522	Hist_deacetyl,PF00850.19,86,386
EXL54929	EXL54929	FOCG_05690,JH651388:1273343..1276680 forward	EXL54929,EXL54929,736,4,1273994-1275558,1275622-1275685,1275735-1275827,1275878-1276049,1276106-1276422;EXL54932,EXL54932,736,4,1273994-1275558,1275622-1275685,1275735-1275827,1275878-1276049,1276106-1276422;EXL54931,EXL54931,736,4,1273994-1275558,1275622-1275685,1275735-1275827,1275878-1276049,1276106-1276422;EXL54930,EXL54930,736,4,1273994-1275558,1275622-1275685,1275735-1275827,1275878-1276049…	Arb2,PF09757.9,466,724;Hist_deacetyl,PF00850.19,87,412
Fusarium oxysporum f. sp. raphani 54005	1089458
EXK86286	EXK86286	FOQG_09964,JH658386:255227..258566 forward	EXK86288,EXK86288,636,3,255880-257444,257508-257571,257621-257713,257764-257952;EXK86286,EXK86286,736,4,255880-257444,257508-257571,257621-257713,257764-257935,257992-258308;EXK86285,EXK86285,736,4,255880-257444,257508-257571,257621-257713,257764-257935,257992-258308;EXK86287,EXK86287,736,4,255880-257444,257508-257571,257621-257713,257764-257935,257992-258308;EXK86284,EXK86284,736,4,255880-257444…	Arb2,PF09757.9,466,724;Hist_deacetyl,PF00850.19,87,412
EXK96376	EXK96376	FOQG_03436,JH658365:1254603..1258309 reverse	EXK96376,EXK96376,650,3,1255919-1256833,1256882-1257423,1257474-1257774,1257848-1258042	Hist_deacetyl,PF00850.19,39,327;Hist_deacetyl,PF00850.19,358,383
EXK89038	EXK89038	FOQG_07806,JH658378:74920..77155 forward	EXK89038,EXK89038,499,0,75214-76713	Hist_deacetyl,PF00850.19,86,386
EXK95292	EXK95292	FOQG_03907,JH658366:904653..909103 reverse	EXK95292,EXK95292,1166,1,905280-906374,906423-908828	Hist_deacetyl,PF00850.19,257,581
Fusarium oxysporum f. sp. vasinfectum 25433	1089449
EXM31362	EXM31362	FOTG_04096,JH657923:916596..921046 reverse	EXM31362,EXM31362,1166,1,917223-918317,918366-920771	Hist_deacetyl,PF00850.19,257,581
EXM24984	EXM24984	FOTG_07991,JH657934:200197..203407 reverse	EXM24984,EXM24984,736,4,200384-200700,200757-200928,200979-201071,201121-201184,201248-202812	Arb2,PF09757.9,466,724;Hist_deacetyl,PF00850.19,87,412
EXM30580	EXM30580	FOTG_04514,JH657924:833744..837469 reverse	EXM30580,EXM30580,650,3,835079-835993,836042-836583,836634-836934,837008-837202	Hist_deacetyl,PF00850.19,39,327;Hist_deacetyl,PF00850.19,358,383
EXM28823	EXM28823	FOTG_05934,JH657927:1052086..1054322 reverse	EXM28823,EXM28823,499,0,1052529-1054028	Hist_deacetyl,PF00850.19,86,386
Fusarium poae	36050
OBS27098	OBS27098	FPOA_01039,FPOA_1:3400057..3402175 forward	OBS27098,OBS27098,650,3,3400057-3400251,3400323-3400623,3400671-3401212,3401261-3402175	Hist_deacetyl,PF00850.19,39,327;Hist_deacetyl,PF00850.19,358,377
OBS27453	OBS27453	FPOA_01395,FPOA_1:4554957..4556465 reverse	OBS27453,OBS27453,502,0,4554957-4556465	Hist_deacetyl,PF00850.19,86,386
OBS25670	OBS25670	FPOA_06204,FPOA_2:7889916..7892325 reverse	OBS25670,OBS25670,734,4,7889916-7890229,7890279-7890450,7890503-7890595,7890645-7890708,7890764-7892325	Arb2,PF09757.9,465,723;Hist_deacetyl,PF00850.19,87,412
OBS20917	OBS20917	FPOA_07257,FPOA_3:2038207..2041734 reverse	OBS20917,OBS20917,1159,1,2038207-2039307,2039356-2041734	Hist_deacetyl,PF00850.19,247,572
Fusarium proliferatum	948311
CVK96522	CVK96522	FPRN_12475,FPRN_scaffold010:1018920..1021345 forward	CVK96522,CVK96522,736,4,1018920-1020484,1020548-1020611,1020661-1020753,1020804-1020975,1021029-1021345	Arb2,PF09757.9,466,724;Hist_deacetyl,PF00850.19,87,412
CVK94448	CVK94448	FPRN_10223,FPRN_scaffold008:885010..888555 reverse	CVK94448,CVK94448,1165,1,885010-886101,886150-888555	Hist_deacetyl,PF00850.19,257,581
CVK83643	CVK83643	FPRN_01631,FPRN_scaffold001:1108782..1110902 reverse	CVK83643,CVK83643,649,3,1108782-1109693,1109742-1110283,1110334-1110634,1110708-1110902	Hist_deacetyl,PF00850.19,39,327;Hist_deacetyl,PF00850.19,358,384
CVL11088	CVL11088	FPRN_00555,FPRN_scaffold036:388700..390199 reverse	CVL11088,CVL11088,499,0,388700-390199	Hist_deacetyl,PF00850.19,86,386
Fusarium proliferatum ET1	1227346
CZR41021	CZR41021	FPRO_10610,FPRO_scaffold005:1029191..1032736 forward	CZR41021,CZR41021,1165,1,1029191-1031596,1031645-1032736	Hist_deacetyl,PF00850.19,257,581
CZR33538	CZR33538	FPRO_01701,FPRO_scaffold001:1168286..1170406 forward	CZR33538,CZR33538,649,3,1168286-1168480,1168554-1168854,1168905-1169446,1169495-1170406	Hist_deacetyl,PF00850.19,39,327;Hist_deacetyl,PF00850.19,358,384
CZR48436	CZR48436	FPRO_13046,FPRO_scaffold013:1239920..1242345 forward	CZR48436,CZR48436,736,4,1239920-1241484,1241548-1241611,1241661-1241753,1241804-1241975,1242029-1242345	Arb2,PF09757.9,466,724;Hist_deacetyl,PF00850.19,87,412
CZR35293	CZR35293	FPRO_00584,FPRO_scaffold001:4624393..4625892 reverse	CZR35293,CZR35293,499,0,4624393-4625892	Hist_deacetyl,PF00850.19,86,386
Fusarium pseudograminearum CS3096	1028729
EKJ70590	EKJ70590	FPSE_09235,Contig1589:50964..53080 forward	EKJ70590,EKJ70590,649,3,50964-51158,51231-51531,51579-52120,52169-53080	Hist_deacetyl,PF00850.19,39,327;Hist_deacetyl,PF00850.19,358,377
EKJ73611	EKJ73611	FPSE_06229,Contig1273:361275..364745 reverse	EKJ73611,EKJ73611,1139,1,361275-362318,362370-364745	Hist_deacetyl,PF00850.19,248,572
EKJ78313	EKJ78313	FPSE_01499,Contig1168:7400..9807 reverse	EKJ78313,EKJ78313,734,4,7400-7713,7763-7934,7987-8079,8127-8190,8246-9807	Arb2,PF09757.9,465,722;Hist_deacetyl,PF00850.19,87,412
EKJ68277	EKJ68277	FPSE_11521,Contig2157:27668..29176 reverse	EKJ68277,EKJ68277,502,0,27668-29176	Hist_deacetyl,PF00850.19,86,386
Fusarium vanettenii 77-13-4	660122
NechaP105800	NechaP105800	NechaG105800,1:1512143..1513636 forward	NechaP105800,NechaT105800,497,0,1512143-1513636	Hist_deacetyl,PF00850.19,84,384
NechaP123200	NechaP123200	NechaG123200,8:1225185..1229280 forward	NechaP123200,NechaT123200,1069,5,1225185-1225234,1225467-1227766,1227816-1227835,1227904-1228347,1228432-1228529,1228647-1228944	Hist_deacetyl,PF00850.19,254,579
NechaP106321	NechaP106321	NechaG106321,8:2322516..2324886 reverse	NechaP106321,NechaT106321,723,4,2322516-2322838,2322887-2323058,2323108-2323200,2323249-2323312,2323367-2324886	Arb2,PF09757.9,451,710;Hist_deacetyl,PF00850.19,73,398
NechaP31703	NechaP31703	NechaG31703,1:5128048..5130172 reverse	NechaP31703,NechaT31703,650,3,5128048-5128962,5129010-5129551,5129601-5129901,5129978-5130172	Hist_deacetyl,PF00850.19,39,327;Hist_deacetyl,PF00850.19,358,377
Fusarium duplospermum	1325734
RSL64989	RSL64989	CEP54_004455,scaffold_31:156539..158662 reverse	RSL64989,RSL64989,648,3,156539-157447,157498-158039,158091-158391,158468-158662	Hist_deacetyl,PF00850.19,39,327;Hist_deacetyl,PF00850.19,358,377
RSL71512	RSL71512	CEP54_001218,scaffold_6:91985..95473 reverse	RSL71512,RSL71512,1145,1,91985-93028,93080-95473	Hist_deacetyl,PF00850.19,255,580
RSL70573	RSL70573	CEP54_001690,scaffold_9:78902..80395 forward	RSL70573,RSL70573,497,0,78902-80395	Hist_deacetyl,PF00850.19,84,384
RSL61614	RSL61614	CEP54_006150,scaffold_50:68676..71083 forward	RSL61614,RSL61614,733,4,68676-70231,70286-70349,70399-70491,70541-70712,70767-71083	Arb2,PF09757.9,463,720;Hist_deacetyl,PF00850.19,85,410
Fusarium sporotrichioides	5514
RGP68158	RGP68158	FSPOR_5502,NRRL3299_c0000075:43693..46105 reverse	RGP68158,RGP68158,734,4,43693-44006,44059-44230,44283-44375,44425-44488,44544-46105	Arb2,PF09757.9,465,722;Hist_deacetyl,PF00850.19,87,412
RGP63326	RGP63326	FSPOR_8694,NRRL3299_c0000133:49166..52657 forward	RGP63326,RGP63326,1147,1,49166-51541,51590-52657	Hist_deacetyl,PF00850.19,248,572
RGP72822	RGP72822	FSPOR_2569,NRRL3299_c0000032:262977..264485 forward	RGP72822,RGP72822,502,0,262977-264485	Hist_deacetyl,PF00850.19,86,386
RGP73305	RGP73305	FSPOR_2264,NRRL3299_c0000029:341782..343899 reverse	RGP73305,RGP73305,649,3,341782-342693,342743-343284,343332-343632,343705-343899	Hist_deacetyl,PF00850.19,39,327;Hist_deacetyl,PF00850.19,358,377
Fusarium venenatum	56646
CEI68553	CEI68553	CEI68553,III:1711761..1715273 reverse	CEI68553,CEI68553,1170,0,1711761-1715273	Hist_deacetyl,PF00850.19,247,572
CEI64475	CEI64475	CEI64475,I:2711071..2713187 reverse	CEI64475,CEI64475,673,2,2711071-2711982,2712031-2712572,2712620-2713187	Hist_deacetyl,PF00850.19,39,351;Hist_deacetyl,PF00850.19,382,401
CEI65145	CEI65145	CEI65145,I:4676390..4677901 reverse	CEI65145,CEI65145,503,0,4676390-4677901	Hist_deacetyl,PF00850.19,86,386
CEI62974	CEI62974	CEI62974,II:7790850..7793256 reverse	CEI62974,CEI62974,734,4,7790850-7791163,7791210-7791381,7791434-7791526,7791576-7791639,7791695-7793256	Arb2,PF09757.9,465,722;Hist_deacetyl,PF00850.19,87,412
Fusarium verticillioides	117187
RBQ88908	RBQ88908	FVER53263_01489,BRIP53263_contig_334:50909..54237 reverse	RBQ88908,RBQ88908,786,2,50909-51613,51673-51876,52786-54237	Hist_deacetyl,PF00850.19,86,386;Glyco_hydro_114,PF03537.13,510,769
RBQ85922	RBQ85922	FVER53263_06850,BRIP53263_contig_469:52784..56335 forward	RBQ85922,RBQ85922,1167,1,52784-55189,55238-56335	Hist_deacetyl,PF00850.19,257,581
RBQ84113	RBQ84113	FVER53263_00400,BRIP53263_contig_583:50686..52809 forward	RBQ84113,RBQ84113,650,3,50686-50880,50954-51254,51305-51846,51895-52809	Hist_deacetyl,PF00850.19,39,327;Hist_deacetyl,PF00850.19,359,389
RBQ84417	RBQ84417	FVER53263_11339,BRIP53263_contig_561:15447..17875 reverse	RBQ84417,RBQ84417,736,4,15447-15763,15820-15991,16042-16134,16184-16247,16311-17875	Arb2,PF09757.9,466,724;Hist_deacetyl,PF00850.19,87,412
Rhizoctonia solani	456999
CUA70164	CUA70164	RSOLAG22IIIB_00512,RSOLAG22IIIB_scaffold01112:327665..329662 forward	CUA70164,CUA70164,546,7,327665-327737,327785-327897,327957-328074,328129-328203,328251-328624,328673-329037,329084-329235,329292-329662	Hist_deacetyl,PF00850.19,36,324
CUA67566	CUA67566	RSOLAG22IIIB_07441,RSOLAG22IIIB_scaffold00136:69111..78916 forward	CUA67566,CUA67566,2897,16,69111-69142,69202-69504,69554-69617,69688-69755,69811-69930,69998-70245,70304-70489,70767-71288,71338-71523,71583-71639,71692-71849,71902-72140,72193-72454,72507-76608,76667-77262,77322-78159,78204-78916	Hist_deacetyl,PF00850.19,478,791;TPR_12,PF13424.6,2765,2836;NB-ARC,PF00931.22,2210,2370;Epimerase,PF01370.21,7,232;TPR_12,PF13424.6,2661,2708;TPR_10,PF13374.6,2727,2760;TPR_12,PF13424.6,2840,2877
CUA74003	CUA74003	RSOLAG22IIIB_05349,RSOLAG22IIIB_scaffold01401:14112..15742 forward	CUA74003,CUA74003,421,7,14112-14319,14371-14441,14492-14613,14666-14877,14936-15343,15399-15454,15503-15593,15645-15742	Hist_deacetyl,PF00850.19,23,358
CUA72302	CUA72302	RSOLAG22IIIB_00967,RSOLAG22IIIB_scaffold01289:506050..509367 reverse	CUA72302,CUA72302,754,18,506050-506161,506214-506290,506342-506382,506439-506461,506518-506574,506626-507022,507076-507202,507346-507638,507692-507769,507820-507987,508039-508179,508235-508343,508407-508499,508549-508690,508740-508770,508823-508930,508991-509065,509124-509241,509293-509367	Hist_deacetyl,PF00850.19,2,287;Complex1_30kDa,PF00329.19,573,694
CUA72151	CUA72151	RSOLAG22IIIB_00814,RSOLAG22IIIB_scaffold01289:101789..103515 reverse	CUA72151,CUA72151,524,3,101789-103055,103111-103271,103323-103385,103432-103515	Hist_deacetyl,PF00850.19,52,342
CUA66933	CUA66933	RSOLAG22IIIB_00383,RSOLAG22IIIB_scaffold00001:1123552..1124849 forward	CUA66933,CUA66933,320,6,1123552-1123842,1123898-1123997,1124055-1124093,1124151-1124256,1124319-1124467,1124524-1124592,1124641-1124849	Hist_deacetyl,PF00850.19,28,305
CUA67551	CUA67551	RSOLAG22IIIB_13436,RSOLAG22IIIB_scaffold00129:23..2193 reverse	CUA67551,CUA67551,522,12,23-100,152-244,292-406,457-568,616-645,698-887,936-1063,1110-1222,1278-1416,1469-1482,1540-1688,1741-1880,1926-2193	Hist_deacetyl,PF00850.19,37,336;Arb2,PF09757.9,391,519
Rhizoctonia solani 123E	1423351
KEP55443	KEP55443	V565_005270,scf_6:180742..182417 forward	KEP55443,KEP55443,363,8,180890-181159,181213-181312,181369-181407,181465-181570,181631-181779,181838-181906,181955-182117,182171-182293,182345-182417	Hist_deacetyl,PF00850.19,28,354
KEP47446	KEP47446	V565_155510,scf_740:6789..8591 forward	KEP47446,KEP47446,471,7,6789-7146,7205-7275,7326-7447,7499-7710,7769-8176,8232-8287,8352-8442,8494-8591	Hist_deacetyl,PF00850.19,73,408
KEP55589	KEP55589	V565_003530,scf_4:179061..181335 forward	KEP55589,KEP55589,516,13,179061-179108,179188-179240,179292-179367,179421-179538,179597-179671,179732-179839,179892-179922,179972-180113,180166-180258,180322-180430,180484-180624,180676-180843,180896-180973,181025-181335	Hist_deacetyl,PF00850.19,33,321
KEP48186	KEP48186	V565_131680,scf_562:16158..18686 forward	KEP48186,KEP48186,526,12,16176-16455,16502-16641,16692-16840,16896-16909,16959-17097,17153-17265,17314-17441,17486-17675,17722-17751,17798-17909,17963-18077,18125-18217,18266-18343	Hist_deacetyl,PF00850.19,41,339;Arb2,PF09757.9,395,523
KEP54766	KEP54766	V565_013420,scf_19:99580..101572 forward	KEP54766,KEP54766,546,7,99580-99652,99699-99811,99871-99988,100040-100114,100162-100535,100584-100948,100995-101146,101202-101572	Hist_deacetyl,PF00850.19,36,325
KEP52778	KEP52778	V565_040100,scf_88:10371..12100 forward	KEP52778,KEP52778,525,3,10371-10454,10502-10564,10615-10775,10831-12100	Hist_deacetyl,PF00850.19,52,342
KEP50639	KEP50639	V565_076310,scf_235:23539..25907 reverse	KEP50639,KEP50639,649,6,23647-24204,24257-24518,24571-24809,24860-25017,25068-25124,25184-25369,25418-25907	Hist_deacetyl,PF00850.19,127,440
Rhizoctonia solani AG-1 IA	983506
ELU43781	ELU43781	AG1IA_02199,KB317698:939057..940781 forward	ELU43781,ELU43781,498,3,939057-939140,939191-939275,939325-939422,939552-940781	Hist_deacetyl,PF00850.19,94,319
ELU39597	ELU39597	AG1IA_06371,KB317719:306984..310458 forward	ELU39597,ELU39597,882,9,306984-307479,307528-307713,307773-307829,307881-308041,308096-308334,308388-308649,308702-309304,309651-309802,309876-310138,310229-310458	Hist_deacetyl,PF00850.19,121,443
ELU40937	ELU40937	AG1IA_05032,KB317709:418067..421630 forward	ELU40937,ELU40937,848,15,418067-418475,418524-418672,418729-418877,418936-418949,419003-419141,419192-419486,419549-419738,419795-419824,419877-419988,420113-420227,420280-420372,420424-420652,420700-420776,420868-421134,421186-421213,421380-421630	Hist_deacetyl,PF00850.19,84,324;Arb2,PF09757.9,459,634;Hist_deacetyl,PF00850.19,341,404
ELU44643	ELU44643	AG1IA_01330,KB317696:3975982..3981909 reverse	ELU44643,ELU44643,1302,28,3975982-3976421,3976489-3976646,3976750-3977033,3977104-3977405,3977449-3977532,3977654-3977749,3977835-3977913,3977967-3978108,3978156-3978186,3978233-3978361,3978540-3978657,3978711-3978748,3978840-3978873,3978971-3979103,3979219-3979252,3979322-3979676,3979727-3979900,3979951-3980003,3980058-3980243,3980293-3980471,3980525-3980598,3980658-3980762,3980816-3980881,39809…	Hist_deacetyl,PF00850.19,729,883;DUF1929,PF09118.11,437,542;Complex1_30kDa,PF00329.19,1210,1289;Glyoxal_oxid_N,PF07250.11,122,271;Glyoxal_oxid_N,PF07250.11,68,100;Hist_deacetyl,PF00850.19,672,711;Glyoxal_oxid_N,PF07250.11,388,404
ELU45802	ELU45802	AG1IA_00165,KB317696:480928..486245 reverse	ELU45802,ELU45802,1264,15,480928-481292,481336-481484,481547-481911,481961-482379,482514-482585,482633-482803,482877-483008,483141-483154,483303-483385,483521-483538,483866-484707,484835-484853,484898-485299,485351-485708,485761-486036,486136-486245	Hist_deacetyl,PF00850.19,763,1046;2OG-FeII_Oxy_2,PF13532.6,494,664;ubiquitin,PF00240.23,674,703
ELU42491	ELU42491	AG1IA_03511,KB317702:922332..923675 forward	ELU42491,ELU42491,297,6,922332-922617,922695-922783,922842-922880,922925-923043,923109-923296,923441-923606,923669-923675	Hist_deacetyl,PF00850.19,28,295
Rhizoctonia solani AG-1 IB	1108050
CCO34746	CCO34746	BN14_08853,19438:15423..17339 reverse	CCO34746,CCO34746,421,11,15423-15589,15647-15734,15788-15894,15943-16022,16075-16148,16197-16289,16345-16459,16574-16685,16737-16766,16825-17014,17076-17203,17258-17339	Arb2,PF09757.9,144,390;Hist_deacetyl,PF00850.19,2,89
CCO26445	CCO26445	BN14_00469,00886:13004..15336 forward	CCO26445,CCO26445,471,13,13004-13021,13081-13098,13153-13182,13232-13314,13366-13411,13705-13783,13830-13942,14002-14119,14173-14247,14294-14667,14717-14816,14883-15081,15128-15279,15326-15336	Hist_deacetyl,PF00850.19,103,357;ubiquitin,PF00240.23,3,67
CCO31409	CCO31409	BN14_05451,11885:3982..6303 forward	CCO31409,CCO31409,620,6,3982-4474,4583-4708,4768-4824,4876-5033,5086-5240,5378-5639,5692-6303	Hist_deacetyl,PF00850.19,164,393
CCO30404	CCO30404	BN14_04433,09461:15..1262 forward	CCO30404,CCO30404,415,0,15-1262	Hist_deacetyl,PF00850.19,13,238
CCO26105	CCO26105	BN14_00122,00218:180..1195 reverse	CCO26105,CCO26105,226,6,180-210,259-340,402-569,626-766,822-930,993-1085,1139-1195	Hist_deacetyl,PF00850.19,1,123;Hist_deacetyl,PF00850.19,154,173
Rhizoctonia solani AG-3 Rhs1AP	1086054
EUC66029	EUC66029	RSOL_505870,scf1119142671152:374501..376230 reverse	EUC66029,EUC66029,525,3,374501-375770,375826-375986,376037-376099,376147-376230	Hist_deacetyl,PF00850.19,52,342
EUC67116	EUC67116	RSOL_499360,scf1119142671128:84963..87237 reverse	EUC67116,EUC67116,516,13,84963-85273,85325-85402,85455-85622,85674-85814,85868-85976,86040-86132,86185-86326,86376-86406,86459-86566,86627-86701,86760-86877,86931-87006,87058-87110,87190-87237	Hist_deacetyl,PF00850.19,33,321
EUC57799	EUC57799	RSOL_231190,scf1119142671170:18566914..18568906 reverse	EUC57799,EUC57799,546,7,18566914-18567284,18567340-18567491,18567538-18567902,18567951-18568324,18568372-18568446,18568498-18568615,18568675-18568787,18568834-18568906	Hist_deacetyl,PF00850.19,36,325
EUC64343	EUC64343	RSOL_439530,scf1119142671156:1840236..1841763 forward	EUC64343,EUC64343,363,8,1840236-1840505,1840559-1840658,1840715-1840753,1840811-1840916,1840977-1841125,1841184-1841252,1841301-1841463,1841517-1841639,1841691-1841763	Hist_deacetyl,PF00850.19,28,354
EUC55380	EUC55380	RSOL_112860,scf1119142671170:8531232..8533027 forward	EUC55380,EUC55380,462,7,8531252-8531582,8531640-8531710,8531761-8531882,8531934-8532145,8532204-8532611,8532668-8532723,8532788-8532878,8532930-8533027	Hist_deacetyl,PF00850.19,64,399
EUC66932	EUC66932	RSOL_517010,scf1119142671148:15904..18071 reverse	EUC66932,EUC66932,526,12,15904-15981,16030-16122,16170-16284,16340-16451,16498-16527,16574-16763,16808-16935,16984-17096,17150-17288,17338-17351,17407-17555,17606-17745,17792-18071	Hist_deacetyl,PF00850.19,41,339;Arb2,PF09757.9,395,523
EUC54407	EUC54407	RSOL_046180,scf1119142671170:4287443..4289703 forward	EUC54407,EUC54407,649,6,4287443-4287932,4287981-4288166,4288226-4288282,4288333-4288490,4288541-4288779,4288832-4289093,4289146-4289703	Hist_deacetyl,PF00850.19,127,440
Rhizoctonia solani AG-8 WAC10335	1287689
KDN45498	KDN45498	RSAG8_04822,KK764672:40740..43699 reverse	KDN45498,KDN45498,708,16,40740-40972,41029-41116,41166-41272,41320-41420,41465-41538,41588-41680,41730-41844,41901-42012,42063-42092,42145-42334,42390-42517,42570-42682,42735-42960,43018-43031,43090-43238,43294-43433,43489-43699	Hist_deacetyl,PF00850.19,18,195;Hist_deacetyl,PF00850.19,200,346;Arb2,PF09757.9,401,641
KDN45045	KDN45045	RSAG8_05218,KK764676:188472..190870 reverse	KDN45045,KDN45045,673,7,188472-189031,189102-189373,189427-189665,189716-189873,189926-189982,190041-190226,190275-190797,190847-190870	Hist_deacetyl,PF00850.19,146,457
KDN48368	KDN48368	RSAG8_02960,KK764657:420351..422179 reverse	KDN48368,KDN48368,421,7,420351-420445,420497-420587,420652-420707,420763-421170,421315-421526,421586-421707,421843-421913,421972-422179	Hist_deacetyl,PF00850.19,23,358
KDN40642	KDN40642	RSAG8_07971,KK764716:59128..60865 reverse	KDN40642,KDN40642,502,5,59128-59616,59662-59835,59871-60405,60462-60622,60672-60734,60782-60865	Hist_deacetyl,PF00850.19,52,335
Rattus norvegicus	10116
ENSRNOP00000052717.2	ENSRNOP00000052717.2	ENSRNOG00000031915.4,7:130102347..130107437 reverse	ENSRNOP00000052717.2,ENSRNOT00000055865.3,588,17,130102482-130102495,130102580-130102739,130102832-130103014,130103205-130103283,130103766-130103857,130104052-130104136,130104242-130104424,130104571-130104635,130104941-130105030,130105104-130105163,130105400-130105465,130105652-130105778,130105941-130106009,130106177-130106281,130106370-130106467,130106699-130106795,130106945-130107079,130107150-…	Hist_deacetyl,PF00850.19,26,302;Hist_deacetyl,PF00850.19,475,500
ENSRNOP00000052059.4	ENSRNOP00000052059.4	ENSRNOG00000020905.7,10:90140183..90151042 reverse	ENSRNOP00000052059.4,ENSRNOT00000055187.4,947,21,90140270-90140309,90140398-90140563,90140673-90140757,90140953-90141086,90141496-90141614,90141776-90141873,90142123-90142242,90143234-90143321,90143445-90143500,90143934-90144041,90144210-90144259,90144572-90144692,90145011-90145144,90145845-90146016,90146657-90146935,90147155-90147366,90148828-90149050,90149233-90149364,90149693-90149805,90149894…	Hist_deacetyl,PF00850.19,529,847
ENSRNOP00000000742.6	ENSRNOP00000000742.6	ENSRNOG00000000604.5,20:43084870..43108198 reverse	ENSRNOP00000000742.6,ENSRNOT00000000742.5,488,13,43085381-43085411,43085952-43086009,43087856-43088011,43088250-43088380,43089053-43089161,43089416-43089556,43092420-43092528,43092602-43092694,43093813-43093954,43096364-43096502,43097503-43097577,43099216-43099333,43100433-43100545,43107947-43107998	Hist_deacetyl,PF00850.19,29,318
ENSRNOP00000071791.1	ENSRNOP00000071791.1	ENSRNOG00000019618.7,18:31073058..31094303 reverse	ENSRNOP00000074429.1,ENSRNOT00000084735.1,335,11,31073569-31073638,31076950-31077107,31077403-31077482,31077732-31077790,31077888-31077977,31079885-31079949,31080107-31080180,31080562-31080642,31081203-31081336,31081668-31081723,31081837-31081893,31082018-31082101;ENSRNOP00000057161.4,ENSRNOT00000060417.4,335,11,31073569-31073638,31076950-31077107,31077403-31077482,31077732-31077790,31077888-3107…	Hist_deacetyl,PF00850.19,22,313;Hist_deacetyl,PF00850.19,350,389
ENSRNOP00000009295.5	ENSRNOP00000009295.5	ENSRNOG00000048738.2,X:15295473..15316671 forward	ENSRNOP00000009295.5,ENSRNOT00000009295.6,1152,27,15296082-15296171,15296262-15296390,15296512-15296600,15298583-15298667,15298761-15298801,15299629-15299725,15299879-15299976,15301166-15301270,15301382-15301450,15306891-15307017,15307111-15307176,15307269-15307328,15307406-15307495,15308610-15308716,15308806-15308873,15309067-15309235,15309323-15309451,15309614-15309782,15309997-15310130,1531070…	Hist_deacetyl,PF00850.19,499,796;Hist_deacetyl,PF00850.19,105,400;zf-UBP,PF02148.19,1070,1131
ENSRNOP00000073744.1	ENSRNOP00000073744.1	ENSRNOG00000055597.1,7:139281187..139318455 reverse	ENSRNOP00000073744.1,ENSRNOT00000092029.1,975,24,139281386-139281431,139281616-139281751,139283345-139283429,139283691-139283824,139284448-139284566,139285766-139285863,139286054-139286173,139287333-139287420,139287537-139287592,139288188-139288295,139289587-139289636,139289948-139290068,139290201-139290334,139293184-139293385,139294326-139294520,139294712-139294908,139295098-139295278,139295406-…	Hist_deacetyl,PF00850.19,565,882
ENSRNOP00000063689.2	ENSRNOP00000063689.2	ENSRNOG00000047281.1,X:15396895..15417146 forward	ENSRNOP00000063689.2,ENSRNOT00000064924.2,1155,27,15396895-15396984,15397075-15397203,15397325-15397413,15399396-15399480,15399574-15399614,15400442-15400538,15400692-15400789,15401979-15402083,15402195-15402263,15407704-15407830,15407924-15407989,15408082-15408150,15408219-15408308,15409423-15409529,15409619-15409686,15409880-15410048,15410136-15410264,15410427-15410595,15410810-15410943,1541151…	Hist_deacetyl,PF00850.19,502,799;Hist_deacetyl,PF00850.19,105,403;zf-UBP,PF02148.19,1073,1134
ENSRNOP00000018423.5	ENSRNOP00000018423.5	ENSRNOG00000013695.5,9:84893145..84894599 reverse	ENSRNOP00000018423.5,ENSRNOT00000018423.5,484,0,84893145-84894599	Hist_deacetyl,PF00850.19,28,319
ENSRNOP00000027622.5	ENSRNOP00000027622.5	ENSRNOG00000020372.6,9:99057089..99299715 reverse	ENSRNOP00000027622.5,ENSRNOT00000027622.6,1077,25,99057557-99057596,99057819-99057960,99058778-99058862,99072177-99072310,99073715-99073833,99080785-99080882,99081621-99081740,99083969-99084056,99084820-99084875,99086850-99086957,99090118-99090164,99093717-99093822,99096271-99096404,99098031-99098217,99100869-99101123,99106877-99107100,99109186-99109384,99109473-99109589,99112331-99112443,9911597…	Hist_deacetyl,PF00850.19,673,985;HDAC4_Gln,PF12203.8,62,151
ENSRNOP00000012854.5	ENSRNOP00000012854.5	ENSRNOG00000009568.6,5:147716664..147743723 reverse	ENSRNOP00000012854.5,ENSRNOT00000012854.6,482,13,147717207-147717234,147717497-147717545,147717943-147718095,147718398-147718528,147718624-147718732,147719321-147719461,147719541-147719649,147721694-147721786,147722839-147722980,147723430-147723568,147725935-147726009,147731735-147731852,147736688-147736800,147743657-147743705	Hist_deacetyl,PF00850.19,28,317
ENSRNOP00000004224.4	ENSRNOP00000004224.4	ENSRNOG00000003122.7,X:72163777..72370044 reverse	ENSRNOP00000004224.4,ENSRNOT00000004224.6,377,10,72164282-72164304,72186165-72186270,72273709-72273803,72276682-72276854,72299917-72300025,72300548-72300625,72304134-72304246,72363221-72363362,72364953-72365083,72369025-72369077,72369608-72369718	Hist_deacetyl,PF00850.19,33,321
ENSRNOP00000005521.6	ENSRNOP00000005521.6	ENSRNOG00000004158.7,6:53488883..54059119 reverse	ENSRNOP00000005521.6,ENSRNOT00000005521.7,1068,24,53488932-53488971,53506306-53506453,53524685-53524769,53547561-53547694,53602316-53602434,53651726-53651823,53652142-53652261,53657657-53657744,53657998-53658053,53689960-53690067,53728163-53728212,53732256-53732376,53747039-53747172,53759747-53759927,53823559-53823819,53838736-53838953,53839634-53839844,53842623-53842745,53853184-53853299,5385843…	Hist_deacetyl,PF00850.19,656,974;HDAC4_Gln,PF12203.8,37,127;HDAC4_Gln,PF12203.8,399,413
ENSRNOP00000008962.5	ENSRNOP00000008962.5	ENSRNOG00000006824.6,4:122781095..122798353 forward	ENSRNOP00000008962.5,ENSRNOT00000008962.6,347,9,122781165-122781166,122781720-122781868,122783463-122783563,122789181-122789297,122789844-122789886,122791374-122791450,122792402-122792464,122792981-122793077,122795927-122796105,122796741-122796956	Hist_deacetyl,PF00850.19,35,315
Acanthoscelides obtectus	200917
CAH2002585.1	CAH2002585.1	ACAOBT_LOCUS26859,CAKOFQ010007499.1:223747..239758 forward	CAH2002585.1,ACAOBT_LOCUS26859-2,488,4,224330-224378,224740-224852,225990-226470,228786-229541,237001-237068;CAH2002586.1,ACAOBT_LOCUS26859-3,474,4,224330-224378,224740-224852,225990-226470,228786-229541,230848-230873;CAH2002587.1,ACAOBT_LOCUS26859-4,476,3,224330-224378,224740-224852,225990-226470,228786-229573;CAH2002588.1,ACAOBT_LOCUS26859-5,69,1,224330-224378,224740-224900	Hist_deacetyl,PF00850.19,28,318
CAH1966567.1	CAH1966567.1	ACAOBT_LOCUS6908,CAKOFQ010006734.1:1239348..1341220 forward	CAH1966567.1,ACAOBT_LOCUS6908,930,11,1239563-1239912,1278320-1278387,1281571-1281933,1288367-1288587,1289827-1290065,1308815-1309147,1310705-1310879,1324342-1324527,1328017-1328218,1330064-1330271,1331741-1332044,1334944-1335087;CAH1966571.1,ACAOBT_LOCUS6908-4,669,8,1288369-1288587,1289827-1290065,1308815-1309147,1310705-1310879,1324342-1324527,1328017-1328218,1330064-1330271,1331741-1332044,1334…	Hist_deacetyl,PF00850.19,503,819;Hist_deacetyl,PF00850.19,23,83
CAH1978080.1	CAH1978080.1	ACAOBT_LOCUS13058,CAKOFQ010006869.1:1027829..1039049 forward	CAH1978086.1,ACAOBT_LOCUS13058,243,3,1035832-1035874,1037258-1037447,1037502-1037786,1037885-1038098;CAH1978080.1,ACAOBT_LOCUS13058-2,431,5,1028247-1028451,1030015-1030203,1035662-1035874,1037258-1037447,1037502-1037786,1037885-1038098;CAH1978081.1,ACAOBT_LOCUS13058-3,426,5,1028247-1028451,1030015-1030203,1035662-1035859,1037258-1037447,1037502-1037786,1037885-1038098;CAH1978082.1,ACAOBT_LOCUS130…	Hist_deacetyl,PF00850.19,23,314
CAH1959138.1	CAH1959138.1	ACAOBT_LOCUS3019,CAKOFQ010006680.1:1935078..1937257 forward	CAH1959138.1,ACAOBT_LOCUS3019,370,6,1935402-1935482,1935551-1935882,1936012-1936118,1936210-1936414,1936578-1936738,1936818-1936915,1936968-1937096;CAH1959139.1,ACAOBT_LOCUS3019-2,298,4,1935402-1935482,1935551-1935882,1936012-1936118,1936210-1936414,1936578-1936749;CAH1959140.1,ACAOBT_LOCUS3019-3,341,5,1935557-1935882,1936012-1936118,1936210-1936414,1936578-1936738,1936818-1936915,1936968-1937096	Hist_deacetyl,PF00850.19,25,312
CAH1965944.1	CAH1965944.1	ACAOBT_LOCUS6590,CAKOFQ010006729.1:1422593..1453356 reverse	CAH1965946.1,ACAOBT_LOCUS6590,811,10,1447783-1447928,1445847-1446027,1445186-1445457,1441018-1441210,1440657-1440716,1438283-1438733,1437830-1438008,1433167-1433483,1429248-1429443,1425539-1425818,1422810-1422970;CAH1965944.1,ACAOBT_LOCUS6590-2,843,12,1453132-1453133,1448197-1448221,1447783-1447997,1445847-1446027,1445186-1445457,1441018-1441210,1440657-1440716,1438283-1438733,1437830-1438008,143…	Hist_deacetyl,PF00850.19,69,364;Hist_deacetyl,PF00850.19,500,788
Callosobruchus maculatus	64391
VEN63209.1	VEN63209.1	CALMAC_LOCUS20101,CAACVG010014457.1:349437..355004 reverse	VEN63209.1,CALMAC_LOCUS20101,431,5,354254-354458,353124-353312,352683-352895,352247-352436,351228-351512,350665-350878;VEN63210.1,CALMAC_LOCUS20101-2,325,4,353124-353199,352683-352895,352247-352436,351228-351512,350665-350878	Hist_deacetyl,PF00850.19,23,314
VEN61290.1	VEN61290.1	CALMAC_LOCUS18742,CAACVG010013119.1:4402..28305 reverse	VEN61290.1,CALMAC_LOCUS18742,537,6,27953-28305,25051-25225,22722-22907,20617-20818,18010-18217,14056-14359,10580-10765	Hist_deacetyl,PF00850.19,96,412
VEN35716.1	VEN35716.1	CALMAC_LOCUS1548,CAACVG010001818.1:155240..168785 reverse	VEN35716.1,CALMAC_LOCUS1548,474,4,168347-168395,167870-167982,164600-165080,162433-163188,159166-159191	Hist_deacetyl,PF00850.19,28,318
VEN41453.1	VEN41453.1	CALMAC_LOCUS5266,CAACVG010006755.1:81895..85903 forward	VEN41454.1,CALMAC_LOCUS5266,353,5,81989-82069,82128-82459,84103-84209,84509-84713,85199-85359,85518-85693;VEN41453.1,CALMAC_LOCUS5266-2,370,6,81989-82069,82128-82459,84103-84209,84509-84713,85199-85359,85518-85615,85665-85793	Hist_deacetyl,PF00850.19,24,313
VEN50647.1	VEN50647.1	CALMAC_LOCUS11328,CAACVG010008654.1:900239..929659 forward	VEN50647.1,CALMAC_LOCUS11328,334,6,912749-912889,914947-915057,918812-918903,919643-919814,923301-923506,926425-926533,929338-929511;VEN50648.1,CALMAC_LOCUS11328-3,262,5,915022-915057,918812-918903,919643-919814,923301-923506,926425-926533,929338-929511	Hist_deacetyl,PF00850.19,35,317
VEN44136.1	VEN44136.1	CALMAC_LOCUS7041,CAACVG010007199.1:127737..163978 reverse	VEN44137.1,CALMAC_LOCUS7041,812,10,154471-154616,150111-150291,149313-149584,148892-149084,147946-148005,138890-139340,138321-138499,132140-132456,131570-131765,130961-131240,127976-128139;VEN44136.1,CALMAC_LOCUS7041-2,842,11,154943-154963,154471-154685,150111-150291,149313-149584,148892-149084,147946-148005,138890-139340,138321-138499,132140-132456,131570-131765,130961-131240,127976-128139;VEN44…	Hist_deacetyl,PF00850.19,67,362;Hist_deacetyl,PF00850.19,498,786
Daktulosphaira vitifoliae	58002
Dv_XP_050531170.1	XP_050531170.1	LOC126899929,NW_026099573.1:13200311..13214180 forward	XP_050531170.1,XM_050675213.1,837,17,13200638-13200640,13201055-13201177,13201353-13201483,13201547-13201730,13202673-13202770,13202857-13203030,13203839-13204031,13204093-13204152,13204220-13204309,13204369-13204475,13205480-13205691,13207317-13207398,13211084-13211171,13211252-13211434,13211506-13211663,13211737-13211932,13211999-13212128,13213711-13214012;XP_050531169.1,XM_050675212.1,837,17,1…	Hist_deacetyl,PF00850.19,488,785;Hist_deacetyl,PF00850.19,74,369
Dv_XP_050541928.1	XP_050541928.1	LOC126905857,NW_026099575.1:16885529..16891412 forward	XP_050541928.1,XM_050685971.1,491,8,16885896-16885941,16886882-16886994,16887057-16887174,16887240-16887595,16887651-16887852,16887922-16888230,16890100-16890274,16890338-16890429,16891287-16891351	Hist_deacetyl,PF00850.19,27,316
Dv_XP_050545654.1	XP_050545654.1	LOC126907953,NW_026099576.1:20614789..20617579 forward	XP_050545654.1,XM_050689697.1,433,2,20615128-20615832,20616162-20616349,20616950-20617358	Hist_deacetyl,PF00850.19,23,314
Dv_XP_050531143.1	XP_050531143.1	LOC126899920,NW_026099573.1:31934756..31988574 forward	XP_050531151.1,XM_050675194.1,1021,21,31940956-31940995,31971298-31971363,31973660-31973787,31977415-31977522,31978139-31978294,31982165-31982241,31982304-31982437,31983302-31983414,31983666-31983797,31983919-31984045,31984103-31984383,31984450-31984542,31984609-31984729,31984786-31984954,31985032-31985261,31985746-31985928,31985993-31986156,31986215-31986334,31986407-31986529,31986596-31986907,3…	Hist_deacetyl,PF00850.19,648,964;Hist_deacetyl,PF00850.19,72,142
Dv_XP_050529321.1	XP_050529321.1	LOC126898941,NW_026099573.1:11737691..11742477 forward	XP_050529321.1,XM_050673364.1,369,8,11738221-11738298,11738363-11738546,11738775-11738916,11739024-11739130,11739196-11739388,11740211-11740383,11741399-11741499,11741572-11741677,11741778-11741803;XP_050529322.1,XM_050673365.1,369,8,11738221-11738298,11738363-11738546,11738775-11738916,11739024-11739130,11739196-11739388,11740211-11740383,11741399-11741499,11741572-11741677,11741778-11741803	Hist_deacetyl,PF00850.19,26,310
Dv_XP_050539319.1	XP_050539319.1	LOC126904368,NW_026099575.1:39684769..39698667 forward	XP_050539319.1,XM_050683362.1,717,14,39685023-39685123,39688287-39688467,39691324-39691421,39691632-39691805,39692908-39693100,39694696-39694755,39694821-39694910,39694973-39695079,39695136-39695341,39695507-39695640,39697436-39697579,39697642-39697796,39697870-39698020,39698077-39698200,39698266-39698501	Hist_deacetyl,PF00850.19,23,317;Hist_deacetyl,PF00850.19,535,660
Leptinotarsa decemlineata	7539
Ld_XP_023012143.1	XP_023012143.1	LOC111502314,NW_019289632.1:111838..220851 reverse	XP_023012143.1,XM_023156375.1,815,9,220298-220647,159223-159290,156635-156940,149818-150121,129995-130228,126247-126421,123511-123696,121003-121211,116293-116493,112472-112886	Hist_deacetyl,PF00850.19,399,715;HDAC4_Gln,PF12203.8,10,85
Ld_XP_023015055.1	XP_023015055.1	LOC111504632,NW_019289919.1:60794..74673 forward	XP_023015055.1,XM_023159287.1,716,8,60794-60832,61331-61602,63713-63905,64368-64427,65486-65954,67192-67370,67912-68228,69587-69782,73021-73446	Hist_deacetyl,PF00850.19,378,666;Hist_deacetyl,PF00850.19,7,235
Ld_XP_023025728.1	XP_023025728.1	LOC111513732,NW_019292926.1:11814..25376 forward	XP_023025728.1,XM_023169960.1,474,3,12025-12070,12390-12502,16695-17714,20451-20476	Hist_deacetyl,PF00850.19,27,317
Ld_XP_023016022.1	XP_023016022.1	LOC111505449,NW_019290037.1:142181..165043 forward	XP_023016023.1,XM_023160255.1,297,6,142328-142357,149386-149496,150044-150135,152240-152411,155103-155308,155364-155472,164800-164973;XP_023016022.1,XM_023160254.1,334,6,145764-145904,149386-149496,150044-150135,152240-152411,155103-155308,155364-155472,164800-164973	Hist_deacetyl,PF00850.19,35,316
Ld_XP_023030401.1	XP_023030401.1	LOC111518239,NW_019289575.1:143787..159433 forward	XP_023030401.1,XM_023174633.1,431,5,143988-144192,144534-144722,144781-144993,155653-155842,155912-156196,158525-158738;XP_023030400.1,XM_023174632.1,431,5,151519-151723,152218-152406,152468-152680,155653-155842,155912-156196,158525-158738	Hist_deacetyl,PF00850.19,23,314
Ditylenchus destructor	166010
KAI1716577.1	KAI1716577.1	DdX_07640,JAKKPZ010000010.1:2712766..2717442 forward	KAI1716577.1,gnl|WGS:JAKKPZ|mrna.DdX_07640,884,14,2712766-2712864,2713110-2713370,2713495-2713881,2714109-2714236,2714313-2714510,2714920-2715038,2715094-2715201,2715250-2715402,2715451-2715501,2715794-2716008,2716062-2716391,2716602-2716858,2716905-2717040,2717181-2717253,2717303-2717442	Hist_deacetyl,PF00850.19,505,816;Hist_deacetyl,PF00850.19,90,113
KAI1728120.1	KAI1728120.1	DdX_00275,JAKKPZ010000001.1:1998781..2009651 forward	KAI1728120.1,gnl|WGS:JAKKPZ|mrna.DdX_00275,863,19,1998781-1998834,1998882-1998991,2000232-2000373,2000762-2000903,2001466-2001485,2001585-2001757,2001998-2002197,2002594-2002725,2003183-2003401,2003454-2003565,2004349-2004500,2006182-2006348,2006895-2007016,2007516-2007621,2007674-2007788,2007977-2008015,2008082-2008228,2008798-2008958,2009272-2009491,2009593-2009651	Hist_deacetyl,PF00850.19,494,767;FAD-oxidase_C,PF02913.19,252,485;FAD_binding_4,PF01565.23,59,206
KAI1726580.1	KAI1726580.1	DdX_03302,JAKKPZ010000002.1:8895702..8900885 forward	KAI1726580.1,gnl|WGS:JAKKPZ|mrna.DdX_03302,791,18,8895702-8895846,8896433-8896611,8896662-8896802,8896857-8896879,8896941-8896989,8897211-8897338,8897383-8897451,8897838-8897964,8898016-8898141,8898187-8898276,8898523-8898629,8898816-8898947,8899195-8899357,8899552-8899596,8899641-8899784,8899834-8899923,8899981-8900154,8900396-8900573,8900620-8900885	Hist_deacetyl,PF00850.19,81,377;Hist_deacetyl,PF00850.19,456,721
KAI1727951.1	KAI1727951.1	DdX_00094,JAKKPZ010000001.1:648025..653667 reverse	KAI1727951.1,gnl|WGS:JAKKPZ|mrna.DdX_00094,409,10,653607-653667,652615-652840,652255-652362,652111-652209,651678-651726,651533-651623,651026-651088,650844-650982,648870-649027,648588-648667,648025-648180	Hist_deacetyl,PF00850.19,24,316
KAI1723979.1	KAI1723979.1	DdX_04165,JAKKPZ010000003.1:4791158..4793122 reverse	KAI1723979.1,gnl|WGS:JAKKPZ|mrna.DdX_04165,355,8,4793052-4793122,4792654-4792817,4792476-4792603,4792114-4792189,4791991-4792069,4791818-4791932,4791662-4791758,4791408-4791586,4791158-4791316	Hist_deacetyl,PF00850.19,63,342
KAI1723429.1	KAI1723429.1	DdX_03589,JAKKPZ010000003.1:1112857..1116360 forward	KAI1723429.1,gnl|WGS:JAKKPZ|mrna.DdX_03589,426,15,1112857-1112893,1112945-1113002,1113058-1113112,1113387-1113455,1113501-1113570,1113640-1113690,1113736-1113809,1113873-1113981,1114095-1114210,1114258-1114373,1114442-1114533,1115438-1115578,1115645-1115753,1115831-1115889,1116060-1116110,1116287-1116360	Hist_deacetyl,PF00850.19,26,321
KAI1720018.1	KAI1720018.1	DdX_05387,JAKKPZ010000006.1:651713..652282 forward	KAI1720018.1,gnl|WGS:JAKKPZ|mrna.DdX_05387,89,2,651713-651823,652074-652196,652247-652282	Hist_deacetyl,PF00850.19,22,79
KAI1707921.1	KAI1707921.1	DdX_12153,JAKKPZ010000038.1:286722..290601 reverse	KAI1707921.1,gnl|WGS:JAKKPZ|mrna.DdX_12153,468,26,290553-290601,290494-290502,290071-290090,289994-290016,289914-289941,289832-289864,289753-289787,289662-289699,289568-289612,289438-289512,289193-289218,289018-289104,288930-288967,288859-288880,288776-288802,288702-288731,288597-288630,288419-288468,288303-288374,288228-288255,288128-288172,288059-288082,287899-288007,287784-287849,287447-287580…	Hist_deacetyl,PF00850.19,28,317
Acidovorax citrulli	80869
WP_011795278.1	WP_011795278.1	APS58_RS00850,NZ_CP029373.1:196522..197478 reverse	WP_011795278.1,,318,0,196522-197478	Hist_deacetyl,PF00850.19,22,315
WP_017438072.1	WP_017438072.1	APS58_RS00615,NZ_CP029373.1:148246..149316 reverse	WP_017438072.1,,356,0,148246-149316	Hist_deacetyl,PF00850.19,28,340
Pseudomonas syringae	317
WP_003313832.1	WP_003313832.1	KIJ28_RS20970,NZ_CP074578.1:4762399..4763316 forward	WP_003313832.1,,305,0,4762399-4763316	Hist_deacetyl,PF00850.19,27,283
Xanthomonas oryzae	347
WP_014502063.1	WP_014502063.1	XOCgx_RS18515,NZ_CP043403.1:3901037..3901945 forward	WP_014502063.1,,302,0,3901037-3901945	Hist_deacetyl,PF00850.19,18,301
Synchytrium endobioticum	286115
TPX40244	TPX40244	SeLEV6574_g06722,SeLEV6574_ctg0403:15386..16973 forward	TPX40244,TPX40244,446,4,15386-15628,15686-15963,16036-16240,16301-16396,16455-16973	Hist_deacetyl,PF00850.19,105,428
TPX47822	TPX47822	SeLEV6574_g02449,SeLEV6574_ctg0068:60541..62081 forward	TPX47822,TPX47822,386,5,60541-60684,60785-60837,60902-60966,61029-61409,61484-61816,61897-62081	Hist_deacetyl,PF00850.19,43,326
TPX50216	TPX50216	SeLEV6574_g01058,SeLEV6574_ctg0021:96668..101203 reverse	TPX50216,TPX50216,1198,14,96668-97365,97439-97526,97588-97759,97835-97905,97965-98127,98194-98244,98310-98448,98520-98793,98861-98988,99049-99161,99235-99379,99443-99543,99619-99654,99718-99877,99946-101203	Hist_deacetyl,PF00850.19,405,665;Arb2,PF09757.9,781,983
TPX42106	TPX42106	SeLEV6574_g05760,SeLEV6574_ctg0286:9904..12288 forward	TPX42106,TPX42106,519,11,9904-9943,10023-10036,10123-10221,10295-10412,10488-10562,10633-10771,10845-10986,11056-11398,11467-11575,11664-11722,11802-11873,11939-12288	Hist_deacetyl,PF00850.19,25,314
TPX37298	TPX37298	SeLEV6574_g07932,SeLEV6574_ctg0657:1919..3531 reverse	TPX37298,TPX37298,483,2,1919-2822,2888-3151,3248-3531	Hist_deacetyl,PF00850.19,45,337
Mikania micrantha	192012
KAD5803363.1	KAD5803363.1	E3N88_14723,CM018686.1:53965522..53971630 reverse	KAD5803363.1,gnl|WGS:SZYD|E3N88_mrna14723,430,13,53971594-53971630,53971047-53971159,53970823-53970940,53970638-53970712,53970343-53970562,53969999-53970062,53969046-53969138,53968856-53968964,53968264-53968313,53968082-53968172,53966690-53966760,53966204-53966302,53965962-53966028,53965522-53965607	Hist_deacetyl,PF00850.19,24,315
KAD6453500.1	KAD6453500.1	E3N88_08205,CM018683.1:10464508..10466700 forward	KAD6453500.1,gnl|WGS:SZYD|E3N88_mrna08205,311,5,10464508-10464825,10464949-10465088,10465756-10465790,10465983-10466057,10466133-10466352,10466553-10466700	Hist_deacetyl,PF00850.19,150,271
KAD1436644.1	KAD1436644.1	E3N88_42829,SZYD01000768.1:57924..63281 reverse	KAD1436644.1,gnl|WGS:SZYD|E3N88_mrna42829,656,13,63100-63281,61046-61247,60801-60947,60601-60710,60288-60499,60131-60195,59812-59982,59643-59729,59416-59536,59212-59333,58827-59020,58601-58727,58160-58224,57924-58089	Hist_deacetyl,PF00850.19,39,338
KAD7477958.1	KAD7477958.1	E3N88_01094,CM018680.1:72833565..72839688 forward	KAD7477958.1,gnl|WGS:SZYD|E3N88_mrna01094,417,8,72833565-72833604,72834679-72834851,72834993-72835067,72835155-72835256,72835855-72835926,72836076-72836132,72836303-72836554,72836644-72836825,72839388-72839688	Hist_deacetyl,PF00850.19,74,376
KAD2805968.1	KAD2805968.1	E3N88_39345,CM018697.1:89245255..89250627 reverse	KAD2805968.1,gnl|WGS:SZYD|E3N88_mrna39345,656,13,89250446-89250627,89248396-89248597,89248140-89248286,89247940-89248049,89247627-89247838,89247470-89247534,89247151-89247321,89246982-89247068,89246755-89246875,89246549-89246670,89246164-89246357,89245940-89246066,89245495-89245559,89245255-89245420	Hist_deacetyl,PF00850.19,39,338
KAD7477766.1	KAD7477766.1	E3N88_00902,CM018680.1:66235275..66252556 forward	KAD7477766.1,gnl|WGS:SZYD|E3N88_mrna00902,394,2,66235275-66235569,66249307-66249887,66252248-66252556	Hist_deacetyl,PF00850.19,56,346
KAD4584136.1	KAD4584136.1	E3N88_21737,CM018691.1:3209750..3243342 forward	KAD4584136.1,gnl|WGS:SZYD|E3N88_mrna21737,1690,27,3209750-3209884,3211441-3211536,3211620-3211826,3212746-3212868,3213013-3213096,3213190-3213240,3213481-3213573,3214657-3214797,3214881-3214961,3216237-3216484,3217188-3217359,3217495-3217610,3219951-3220008,3220485-3220550,3220641-3220847,3221790-3222215,3222785-3222882,3227479-3227727,3228661-3229286,3229401-3229604,3231061-3231158,3239074-32396…	Hist_deacetyl,PF00850.19,1229,1517;TPR_11,PF13414.6,190,224;TPR_11,PF13414.6,252,292;TPR_2,PF07719.17,470,501;TPR_16,PF13432.6,563,599;TPR_1,PF00515.28,126,142;TPR_11,PF13414.6,65,81;TPR_11,PF13414.6,92,119;TPR_11,PF13414.6,228,243;TPR_19,PF14559.6,784,816;TPR_1,PF00515.28,519,535;TPR_17,PF13431.6,619,635;TPR_17,PF13431.6,382,413;TPR_2,PF07719.17,1059,1082
KAD4888847.1	KAD4888847.1	E3N88_20920,CM018690.1:32687375..32701934 forward	KAD4888847.1,gnl|WGS:SZYD|E3N88_mrna20920,818,23,32687375-32687434,32687523-32687685,32688211-32688304,32688461-32688660,32689011-32689060,32689440-32689546,32694221-32694312,32694507-32694643,32695752-32695925,32696085-32696199,32697317-32697393,32697532-32697607,32697788-32697852,32697969-32698024,32698136-32698259,32698342-32698467,32698586-32698636,32698883-32698951,32699613-32699721,32699883…	Hist_deacetyl,PF00850.19,431,720
KAD5507683.1	KAD5507683.1	E3N88_15386,CM018687.1:11373048..11376627 reverse	KAD5507683.1,gnl|WGS:SZYD|E3N88_mrna15386,455,4,11376082-11376627,11375072-11375512,11374836-11374978,11373277-11373367,11373048-11373194	Hist_deacetyl,PF00850.19,40,331
KAD3641783.1	KAD3641783.1	E3N88_31007,CM018694.1:85890938..85893669 forward	KAD3641783.1,gnl|WGS:SZYD|E3N88_mrna31007,336,12,85890938-85890956,85891281-85891367,85891899-85892032,85892119-85892181,85892275-85892343,85892417-85892583,85892677-85892741,85892819-85892865,85892953-85892997,85893099-85893149,85893232-85893318,85893422-85893509,85893581-85893669	Hist_deacetyl,PF00850.19,43,321
KAD7477862.1	KAD7477862.1	E3N88_00998,CM018680.1:70745714..70752078 reverse	KAD7477862.1,gnl|WGS:SZYD|E3N88_mrna00998,417,8,70752039-70752078,70750549-70750721,70750333-70750407,70750145-70750246,70749475-70749546,70749269-70749325,70748847-70749098,70748582-70748763,70745714-70746014	Hist_deacetyl,PF00850.19,74,376
Echinochloa crus-galli	90397
scaffold1.455.cds	scaffold1.455.cds	scaffold1.455,CH07:6542855..6548177 forward	scaffold1.455.cds,scaffold1.455.t1,375,13,6542855-6542953,6543046-6543101,6543175-6543292,6543415-6543477,6543738-6543806,6543894-6544060,6544313-6544377,6544467-6544513,6545268-6545312,6545408-6545458,6547203-6547289,6547449-6547536,6547629-6547706,6548083-6548177	Hist_deacetyl,PF00850.19,57,332
scaffold67.413.cds	scaffold67.413.cds	scaffold67.413,CH03:50416757..50472598 forward	scaffold67.413.cds,scaffold67.413.t1,690,13,50416757-50416893,50417472-50417670,50417786-50417869,50463285-50463347,50463486-50463598,50464954-50465165,50465475-50465539,50469189-50469359,50469451-50469540,50470349-50470705,50471297-50471490,50471605-50471761,50472291-50472355,50472433-50472598	Hist_deacetyl,PF00850.19,24,323
scaffold166.132.cds	scaffold166.132.cds	scaffold166.132,AH06:37317197..37321624 reverse	scaffold166.132.cds,scaffold166.132.t1,488,7,37317197-37317304,37317494-37317574,37318415-37318478,37318581-37318672,37319455-37319685,37320550-37320990,37321084-37321338,37321430-37321624	Hist_deacetyl,PF00850.19,70,298;Hist_deacetyl,PF00850.19,41,67
scaffold437.3.cds	scaffold437.3.cds	scaffold437.3,BH06:25645459..25650479 reverse	scaffold437.3.cds,scaffold437.3.t1,518,6,25645459-25645566,25646298-25646378,25647215-25647278,25647381-25647472,25648315-25648545,25649401-25649841,25649940-25650479	Hist_deacetyl,PF00850.19,41,328
scaffold1.493.cds	scaffold1.493.cds	scaffold1.493,CH07:6016277..6019978 forward	scaffold1.493.cds,scaffold1.493.t1,519,6,6016277-6016819,6017179-6017619,6018232-6018462,6019344-6019435,6019533-6019599,6019678-6019755,6019871-6019978	Hist_deacetyl,PF00850.19,42,329
scaffold234.2.cds	scaffold234.2.cds	scaffold234.2,BH05:21128366..21136045 forward	scaffold234.2.cds,scaffold234.2.t1,754,6,21128366-21128654,21128783-21129363,21130050-21130293,21132063-21132181,21132639-21132871,21133008-21133081,21135321-21136045	Hist_deacetyl,PF00850.19,54,297;LRAT,PF04970.13,494,652
scaffold66.151.cds	scaffold66.151.cds	scaffold66.151,BH03:5027541..5035777 reverse	scaffold66.151.cds,scaffold66.151.t1,672,16,5027541-5027695,5028233-5028401,5028731-5028776,5029173-5029255,5030501-5030580,5030952-5031060,5031550-5031618,5032214-5032264,5032360-5032485,5032592-5032715,5032863-5032918,5033008-5033072,5033446-5033521,5033977-5034035,5034800-5034890,5034999-5035542,5035662-5035777	Hist_deacetyl,PF00850.19,278,567
scaffold409.41.cds	scaffold409.41.cds	scaffold409.41,AH03:3513362..3522384 reverse	scaffold409.41.cds,scaffold409.41.t1,656,16,3513362-3513516,3515073-3515238,3515569-3515614,3516014-3516096,3517095-3517174,3517552-3517660,3518148-3518216,3518811-3518861,3518967-3519092,3519199-3519322,3519467-3519522,3519612-3519676,3520050-3520125,3520582-3520640,3521401-3521491,3521600-3522098,3522269-3522384	Hist_deacetyl,PF00850.19,263,552
scaffold117.192.cds	scaffold117.192.cds	scaffold117.192,CH08:20571628..20576981 reverse	scaffold117.192.cds,scaffold117.192.t1,458,5,20571628-20571651,20571937-20572071,20572163-20572253,20572994-20573136,20573228-20573668,20576439-20576981	Hist_deacetyl,PF00850.19,41,330
scaffold2.538.cds	scaffold2.538.cds	scaffold2.538,AH03:50704128..50710909 forward	scaffold2.538.cds,scaffold2.538.t1,475,7,50704128-50704570,50705154-50705352,50705468-50705614,50705688-50705800,50706204-50706415,50706776-50706840,50707182-50707352,50710832-50710909	Hist_deacetyl,PF00850.19,126,424
scaffold80.216.cds	scaffold80.216.cds	scaffold80.216,BH05:14700353..14701639 forward	scaffold80.216.cds,scaffold80.216.t1,428,0,14700353-14701639	Hist_deacetyl,PF00850.19,39,341
scaffold93.31.cds	scaffold93.31.cds	scaffold93.31,BH06:25498561..25502086 reverse	scaffold93.31.cds,scaffold93.31.t1,352,12,25498561-25498655,25498759-25498846,25499078-25499164,25499649-25499699,25499820-25499864,25500310-25500356,25500438-25500502,25501027-25501193,25501299-25501367,25501449-25501511,25501601-25501718,25501811-25501866,25501979-25502086	Hist_deacetyl,PF00850.19,57,336
scaffold106.60.cds	scaffold106.60.cds	scaffold106.60,CH05:3727868..3730820 forward	scaffold106.60.cds,scaffold106.60.t1,467,7,3727868-3728116,3728491-3728565,3728979-3729080,3729240-3729311,3729555-3729611,3729728-3729979,3730076-3730257,3730406-3730820	Hist_deacetyl,PF00850.19,86,389
scaffold81.3.cds	scaffold81.3.cds	scaffold81.3,BH09:17805166..17810989 forward	scaffold81.3.cds,scaffold81.3.t1,430,13,17805166-17805202,17805958-17806070,17806159-17806276,17806682-17806756,17806860-17807079,17807228-17807291,17809123-17809215,17809296-17809404,17809673-17809722,17809818-17809908,17810070-17810140,17810333-17810431,17810632-17810698,17810904-17810989	Hist_deacetyl,PF00850.19,24,314
scaffold288.106.cds	scaffold288.106.cds	scaffold288.106,AH09:21065707..21067627 forward	scaffold288.106.cds,scaffold288.106.t1,202,6,21065707-21065841,21065925-21066033,21066303-21066352,21066424-21066486,21066948-21067046,21067250-21067316,21067542-21067627	Hist_deacetyl,PF00850.19,12,117
scaffold291.16.cds	scaffold291.16.cds	scaffold291.16,BH02:29161899..29163077 reverse	scaffold291.16.cds,scaffold291.16.t1,341,3,29161899-29161985,29162070-29162133,29162155-29162969,29163018-29163077	Hist_deacetyl,PF00850.19,22,298
scaffold28.601.cds	scaffold28.601.cds	scaffold28.601,CH03:5983170..5991295 reverse	scaffold28.601.cds,scaffold28.601.t1,667,16,5983170-5983324,5983764-5983932,5984263-5984308,5984706-5984788,5986018-5986097,5986469-5986577,5987069-5987137,5987735-5987785,5987881-5988006,5988113-5988236,5988382-5988437,5988527-5988591,5988964-5989039,5989497-5989555,5990317-5990407,5990516-5991059,5991195-5991295	Hist_deacetyl,PF00850.19,273,562
scaffold99.110.cds	scaffold99.110.cds	scaffold99.110,CH09:19357674..19363179 forward	scaffold99.110.cds,scaffold99.110.t1,430,13,19357674-19357710,19358474-19358586,19358675-19358792,19359197-19359271,19359374-19359593,19359765-19359828,19361330-19361422,19361506-19361614,19361861-19361910,19361981-19362071,19362234-19362304,19362498-19362596,19362803-19362869,19363094-19363179	Hist_deacetyl,PF00850.19,24,314
scaffold166.98.cds	scaffold166.98.cds	scaffold166.98,AH06:36738111..36741718 reverse	scaffold166.98.cds,scaffold166.98.t1,350,12,36738111-36738205,36738308-36738395,36738623-36738709,36739198-36739248,36739365-36739409,36739858-36739904,36739979-36740043,36740608-36740774,36740880-36740948,36741030-36741092,36741249-36741366,36741459-36741514,36741617-36741718	Hist_deacetyl,PF00850.19,55,334
scaffold25.166.cds	scaffold25.166.cds	scaffold25.166,CH06:28325582..28330576 reverse	scaffold25.166.cds,scaffold25.166.t1,518,6,28325582-28325689,28325882-28325962,28326783-28326846,28326949-28327040,28328405-28328635,28329503-28329943,28330037-28330576	Hist_deacetyl,PF00850.19,41,328
scaffold395.70.cds	scaffold395.70.cds	scaffold395.70,BH03:47648698..47666002 forward	scaffold395.70.cds,scaffold395.70.t1,705,12,47648698-47648876,47649626-47649827,47649943-47650089,47650227-47650339,47651692-47651903,47652215-47652279,47652613-47652783,47652872-47652961,47664125-47664481,47664705-47664898,47665013-47665169,47665674-47665738,47665837-47666002	Hist_deacetyl,PF00850.19,38,338
scaffold395.71.cds	scaffold395.71.cds	scaffold395.71,BH03:47635560..47640643 forward	scaffold395.71.cds,scaffold395.71.t1,896,11,47635560-47635738,47636315-47636513,47636629-47636775,47636849-47636961,47637365-47637576,47637935-47637999,47638364-47638534,47638620-47639298,47639412-47639695,47639798-47640020,47640112-47640207,47640321-47640643	Hist_deacetyl,PF00850.19,38,337;Hist_deacetyl,PF00850.19,707,781
scaffold25.127.cds	scaffold25.127.cds	scaffold25.127,CH06:27740348..27745880 reverse	scaffold25.127.cds,scaffold25.127.t1,352,12,27740348-27740442,27740546-27740633,27740865-27740951,27743396-27743446,27743579-27743623,27744069-27744115,27744196-27744260,27744816-27744982,27745087-27745155,27745237-27745299,27745390-27745507,27745606-27745661,27745773-27745880	Hist_deacetyl,PF00850.19,57,336
scaffold23.31.cds	scaffold23.31.cds	scaffold23.31,AH08:23426796..23436175 reverse	scaffold23.31.cds,scaffold23.31.t1,978,14,23426796-23427106,23427193-23427409,23427483-23427533,23427627-23427707,23427807-23428137,23428226-23428465,23428498-23428562,23428868-23428998,23429096-23429236,23431168-23431183,23431466-23431600,23431693-23431783,23432163-23432305,23432404-23432844,23435633-23436175	Hist_deacetyl,PF00850.19,41,330
scaffold70.372.cds	scaffold70.372.cds	scaffold70.372,AH05:3220470..3225748 forward	scaffold70.372.cds,scaffold70.372.t1,589,10,3220470-3220542,3221157-3221363,3222168-3222371,3222962-3223215,3223588-3223662,3224021-3224122,3224283-3224354,3224591-3224687,3224818-3225020,3225117-3225298,3225448-3225748	Hist_deacetyl,PF00850.19,249,549
scaffold13.1027.cds	scaffold13.1027.cds	scaffold13.1027,CH05:15120876..15122360 forward	scaffold13.1027.cds,scaffold13.1027.t1,494,0,15120876-15122360	Hist_deacetyl,PF00850.19,39,341
scaffold39.552.cds	scaffold39.552.cds	scaffold39.552,CH05:20592811..20594213 forward	scaffold39.552.cds,scaffold39.552.t1,345,2,20592811-20593240,20593365-20593945,20594187-20594213	Hist_deacetyl,PF00850.19,101,336
scaffold11.236.cds	scaffold11.236.cds	scaffold11.236,CH02:28585596..28587091 reverse	scaffold11.236.cds,scaffold11.236.t1,458,2,28585596-28585979,28586069-28586815,28586846-28587091	Hist_deacetyl,PF00850.19,38,333
scaffold130.168.cds	scaffold130.168.cds	scaffold130.168,AH02:35839730..35840317 reverse	scaffold130.168.cds,scaffold130.168.t1,195,0,35839730-35840317	Hist_deacetyl,PF00850.19,38,168
scaffold6.295.cds	scaffold6.295.cds	scaffold6.295,BH07:9303383..9307100 forward	scaffold6.295.cds,scaffold6.295.t1,518,6,9303383-9303925,9304287-9304727,9305318-9305548,9306466-9306557,9306657-9306720,9306799-9306876,9306993-9307100	Hist_deacetyl,PF00850.19,42,329
scaffold75.418.cds	scaffold75.418.cds	scaffold75.418,AH05:22041234..22044266 forward	scaffold75.418.cds,scaffold75.418.t1,441,2,22041234-22041675,22041810-22042390,22043964-22044266	Hist_deacetyl,PF00850.19,105,395
scaffold51.136.cds	scaffold51.136.cds	scaffold51.136,AH07:9045228..9050476 forward	scaffold51.136.cds,scaffold51.136.t1,329,12,9045228-9045326,9045410-9045465,9045535-9045652,9045805-9045864,9046385-9046453,9046541-9046707,9047106-9047170,9047262-9047308,9048065-9048109,9048206-9048256,9050095-9050181,9050263-9050340,9050429-9050476	Hist_deacetyl,PF00850.19,58,288
scaffold205.144.cds	scaffold205.144.cds	scaffold205.144,BH08:16762722..16769759 reverse	scaffold205.144.cds,scaffold205.144.t1,457,5,16762722-16762742,16763024-16763158,16763250-16763340,16764064-16764206,16764305-16764745,16769217-16769759	Hist_deacetyl,PF00850.19,41,330
scaffold6.328.cds	scaffold6.328.cds	scaffold6.328,BH07:9763455..9773456 forward	scaffold6.328.cds,scaffold6.328.t1,1092,14,9763455-9763553,9763637-9763692,9763766-9763883,9764005-9764067,9764567-9764635,9764723-9764889,9765133-9765197,9765289-9765335,9766084-9766128,9766224-9766274,9768497-9768583,9768752-9768787,9769606-9769699,9771108-9771757,9771825-9773456	Hist_deacetyl,PF00850.19,56,304
scaffold32.300.cds	scaffold32.300.cds	scaffold32.300,CH01:34826511..34836555 forward	scaffold32.300.cds,scaffold32.300.t1,1254,26,34826511-34826657,34827368-34827814,34827903-34827983,34828461-34828600,34828685-34828784,34829551-34830009,34830110-34830185,34830263-34830321,34831197-34831288,34831367-34831521,34831632-34831739,34831821-34831933,34833320-34833437,34833514-34833606,34833689-34833774,34833870-34833956,34834080-34834180,34834288-34834384,34834457-34834540,34834649-348…	Hist_deacetyl,PF00850.19,917,1194;Peptidase_M16_M,PF16187.5,774,871;Peptidase_M16_C,PF05193.21,599,747;Peptidase_M16,PF00675.20,449,547
scaffold67.563.cds	scaffold67.563.cds	scaffold67.563,CH03:49210335..49218464 reverse	scaffold67.563.cds,scaffold67.563.t1,849,16,49210335-49210436,49210547-49210608,49210688-49210718,49211069-49211161,49212201-49212311,49212396-49212461,49212837-49212971,49213642-49213743,49214631-49214711,49214877-49214941,49215071-49215276,49215589-49215767,49216348-49216476,49216724-49216874,49216953-49217504,49217869-49218124,49218236-49218464	Hist_deacetyl,PF00850.19,500,595;FYVE,PF01363.21,694,758;FYVE,PF01363.21,806,821
scaffold51.87.cds	scaffold51.87.cds	scaffold51.87,AH07:8413666..8417320 forward	scaffold51.87.cds,scaffold51.87.t1,518,6,8413666-8414208,8414570-8415010,8415611-8415841,8416691-8416782,8416878-8416941,8417020-8417097,8417213-8417320	Hist_deacetyl,PF00850.19,42,329
scaffold2.537.cds	scaffold2.537.cds	scaffold2.537,AH03:50713306..50720836 forward	scaffold2.537.cds,scaffold2.537.t1,701,12,50713306-50713472,50714103-50714304,50714420-50714566,50714703-50714815,50716839-50717050,50717360-50717424,50717750-50717920,50718010-50718099,50718921-50719277,50719517-50719710,50719825-50719981,50720511-50720575,50720671-50720836	Hist_deacetyl,PF00850.19,34,334
scaffold83.330.cds	scaffold83.330.cds	scaffold83.330,BH05:3549893..3554122 forward	scaffold83.330.cds,scaffold83.330.t1,621,9,3549893-3550353,3550536-3550645,3551301-3551554,3551930-3552004,3552419-3552520,3552680-3552751,3552985-3553041,3553160-3553411,3553508-3553689,3553822-3554122	Hist_deacetyl,PF00850.19,278,581;zf-RING_2,PF13639.6,93,135
Betula platyphylla	78630
BPChr01G05269	BPChr01G05269	BPChr01G05269,Chr01:10671524..10676196 reverse	BPChr01G05269,BPChr01G05269,408,3,10675737-10676196,10674728-10675063,10673778-10673948,10671524-10671783	Hist_deacetyl,PF00850.19,149,362
BPChr12G11411	BPChr12G11411	BPChr12G11411,Chr12:924106..933995 forward	BPChr12G11411,BPChr12G11411,350,10,924106-924222,924431-924498,924810-924911,925614-925811,927089-927153,927237-927283,932088-932132,932219-932269,933095-933181,933365-933540,933899-933995	Hist_deacetyl,PF00850.19,2,290
BPChr04G23828	BPChr04G23828	BPChr04G23828,Chr04:3980076..3985054 forward	BPChr04G23828,BPChr04G23828,486,6,3980215-3980754,3980913-3980962,3981149-3981614,3981728-3981870,3982229-3982319,3982406-3982521,3985000-3985054	Hist_deacetyl,PF00850.19,38,354
BPChr12G11414	BPChr12G11414	BPChr12G11414,Chr12:201367..207332 forward	BPChr12G11414,BPChr12G11414,350,12,201716-201817,201905-201960,203107-203224,203434-203496,203686-203754,204475-204641,204762-204826,204910-204956,205290-205334,205422-205472,206292-206378,206562-206649,207101-207195	Hist_deacetyl,PF00850.19,55,336
BPChr12G29239	BPChr12G29239	BPChr12G29239,Chr12:9151157..9156917 reverse	BPChr12G29239,BPChr12G29239,303,5,9156725-9156917,9154089-9154195,9153043-9153135,9152261-9152453,9151993-9152067,9151157-9151407	Hist_deacetyl,PF00850.19,222,303;Hist_deacetyl,PF00850.19,132,195;Hist_deacetyl,PF00850.19,64,99
BPChr03G02597	BPChr03G02597	BPChr03G02597,Chr03:14841194..14862226 reverse	BPChr03G02597,BPChr03G02597,425,7,14862079-14862118,14859900-14860153,14851604-14851678,14850278-14850379,14846938-14847009,14845136-14845387,14843571-14843752,14841411-14841711	Hist_deacetyl,PF00850.19,101,384
BPChr04G05325	BPChr04G05325	BPChr04G05325,Chr04:1521747..1528325 reverse	BPChr04G05325,BPChr04G05325,657,13,1528014-1528186,1527726-1527927,1527450-1527596,1527202-1527314,1526754-1526965,1525652-1525716,1525250-1525417,1524954-1525040,1523894-1524023,1523688-1523809,1522890-1523083,1522609-1522735,1522425-1522492,1521928-1522093	Hist_deacetyl,PF00850.19,36,336
BPChr10G19346	BPChr10G19346	BPChr10G19346,Chr10:10266958..10274911 reverse	BPChr10G19346,BPChr10G19346,378,2,10274620-10274872,10273531-10274111,10271512-10271814	Hist_deacetyl,PF00850.19,42,332
BPChr01G31947	BPChr01G31947	BPChr01G31947,Chr01:29271381..29271776 reverse	BPChr01G31947,BPChr01G31947,131,0,29271381-29271776	Hist_deacetyl,PF00850.19,36,124
BPChr01G31951	BPChr01G31951	BPChr01G31951,Chr01:29260950..29270587 reverse	BPChr01G31951,BPChr01G31951,490,7,29270349-29270587,29270012-29270217,29266786-29266916,29264389-29264829,29263448-29263678,29261755-29261825,29261598-29261655,29260950-29261045	Hist_deacetyl,PF00850.19,186,340
BPChr09G02341	BPChr09G02341	BPChr09G02341,Chr09:30346746..30359022 reverse	BPChr09G02341,BPChr09G02341,495,6,30356714-30357244,30354488-30354928,30353631-30353861,30352808-30352878,30352676-30352730,30347039-30347110,30346821-30346907	Hist_deacetyl,PF00850.19,37,325
BPChr04G23775	BPChr04G23775	BPChr04G23775,Chr04:3968199..3973079 forward	BPChr04G23775,BPChr04G23775,1107,8,3968273-3968812,3969262-3969702,3969820-3969962,3970337-3970427,3970513-3970558,3970651-3971156,3971234-3971554,3971741-3972463,3972538-3973050	Hist_deacetyl,PF00850.19,38,329
BPChr12G28183	BPChr12G28183	BPChr12G28183,Chr12:12908810..12942406 forward	BPChr12G28183,BPChr12G28183,964,21,12908810-12909004,12910215-12910334,12911590-12911806,12914496-12914796,12915282-12915325,12926845-12926973,12927152-12927372,12927457-12927771,12928086-12928262,12933755-12933830,12933972-12934036,12934391-12934446,12935253-12935376,12935485-12935610,12935773-12935823,12936253-12936321,12937725-12937833,12938467-12938546,12938969-12939051,12939139-12939184,1293…	Hist_deacetyl,PF00850.19,581,870
BPChr11G18762	BPChr11G18762	BPChr11G18762,Chr11:5693906..5696312 forward	BPChr11G18762,BPChr11G18762,123,3,5693906-5694069,5694479-5694514,5694608-5694659,5696193-5696312	Hist_deacetyl,PF00850.19,25,55
Ricinus communis	3988
30174.m008716	30174.m008716	30174.t000113,30174:2390374..2399481 forward	30174.m008716,30174.m008716,599,16,2390374-2390646,2390731-2390901,2391085-2391199,2391549-2391631,2392740-2392815,2392967-2393031,2393374-2393429,2394711-2394834,2394913-2395038,2395137-2395187,2395597-2395665,2397263-2397371,2398161-2398240,2398512-2398594,2398703-2398748,2399001-2399150,2399359-2399481	Hist_deacetyl,PF00850.19,222,511
29791.m000547	29791.m000547	29791.t000022,29791:185364..190912 reverse	29791.m000547,29791.m000547,429,13,190876-190912,190185-190297,189969-190086,189235-189309,188939-189158,188364-188427,187137-187229,186926-187034,186753-186802,186579-186669,186226-186296,185851-185949,185585-185651,185364-185446	Hist_deacetyl,PF00850.19,24,315
29659.m000144	29659.m000144	29659.t000004,29659:53655..59134 reverse	29659.m000144,29659.m000144,455,6,58739-59134,55683-56123,55320-55550,54599-54669,54454-54511,53856-53927,53655-53753	Hist_deacetyl,PF00850.19,2,280
30147.m013886	30147.m013886	30147.t000157,30147:3128433..3133353 forward	30147.m013886,30147.m013886,468,5,3128433-3128975,3129562-3130002,3130115-3130257,3132379-3132469,3132565-3132698,3133299-3133353	Hist_deacetyl,PF00850.19,39,330
30055.m001629	30055.m001629	30055.t000099,30055:491231..494164 forward	30055.m001629,30055.m001629,382,2,491249-491513,491936-492516,493812-494114	Hist_deacetyl,PF00850.19,46,336
29992.m001409	29992.m001409	29992.t000004,29992:51720..62927 reverse	29992.m001409,29992.m001409,425,8,62909-62927,62529-62746,61173-61247,59862-59963,54599-54670,54211-54267,53748-53999,52390-52571,51720-52020	Hist_deacetyl,PF00850.19,82,384
29794.m003331	29794.m003331	29794.t000030,29794:153661..157171 forward	29794.m003331,29794.m003331,342,12,153661-153663,153699-153839,153943-153998,154126-154243,154464-154526,154786-154854,154933-155099,155221-155285,155372-155418,155602-155646,155739-155789,156155-156241,157055-157171	Hist_deacetyl,PF00850.19,80,334
30138.m003978	30138.m003978	30138.t000152,30138:1063715..1069064 reverse	30138.m003978,30138.m003978,654,13,1068898-1069064,1068073-1068274,1067799-1067945,1067563-1067675,1067032-1067243,1066829-1066893,1066372-1066542,1066161-1066244,1065149-1065275,1064937-1065058,1064437-1064630,1064124-1064253,1063950-1064014,1063715-1063880	Hist_deacetyl,PF00850.19,34,334
Prunus persica	3760
Prupe.4G272300.1.p	Prupe.4G272300.1.p	Prupe.4G272300,Pp04:22392376..22400305 reverse	Prupe.4G272300.1.p,Prupe.4G272300.1,445,8,22399921-22399960,22399091-22399347,22398386-22398460,22396582-22396683,22395816-22395887,22395676-22395732,22395242-22395493,22393047-22393228,22392664-22392964;Prupe.4G272300.2.p,Prupe.4G272300.2,367,8,22399921-22399960,22399091-22399347,22398386-22398460,22396582-22396683,22395816-22395887,22395676-22395732,22395242-22395493,22393047-22393228,22392869-…	Hist_deacetyl,PF00850.19,102,404
Prupe.8G183700.1.p	Prupe.8G183700.1.p	Prupe.8G183700,Pp08:18273612..18277950 forward	Prupe.8G183700.1.p,Prupe.8G183700.1,495,6,18274065-18274592,18274709-18275149,18275448-18275678,18276290-18276360,18276443-18276500,18277120-18277191,18277292-18277378;Prupe.8G183700.3.p,Prupe.8G183700.3,495,6,18274065-18274592,18274709-18275149,18275448-18275678,18276290-18276360,18276443-18276500,18277120-18277191,18277292-18277378;Prupe.8G183700.2.p,Prupe.8G183700.2,495,6,18274065-18274592,182…	Hist_deacetyl,PF00850.19,36,324
Prupe.6G122500.1.p	Prupe.6G122500.1.p	Prupe.6G122500,Pp06:9111662..9118756 forward	Prupe.6G122500.1.p,Prupe.6G122500.1,430,13,9111800-9111836,9112032-9112144,9112305-9112422,9113132-9113206,9113287-9113506,9114288-9114351,9114630-9114722,9114814-9114922,9115089-9115138,9115246-9115336,9116706-9116776,9117008-9117106,9117985-9118051,9118175-9118260;Prupe.6G122500.4.p,Prupe.6G122500.4,399,12,9111800-9111836,9112032-9112144,9112305-9112422,9113132-9113206,9113287-9113506,9114288-9…	Hist_deacetyl,PF00850.19,24,315
Prupe.6G143900.1.p	Prupe.6G143900.1.p	Prupe.6G143900,Pp06:11662264..11664376 reverse	Prupe.6G143900.1.p,Prupe.6G143900.1,382,2,11664005-11664269,11663053-11663633,11662435-11662737;Prupe.6G143900.2.p,Prupe.6G143900.2,279,1,11663053-11663589,11662435-11662737	Hist_deacetyl,PF00850.19,46,336
Prupe.2G016900.1.p	Prupe.2G016900.1.p	Prupe.2G016900,Pp02:1594366..1595353 reverse	Prupe.2G016900.1.p,Prupe.2G016900.1,94,1,1595200-1595280,1594480-1594683	Hist_deacetyl,PF00850.19,2,76
Prupe.5G204500.1.p	Prupe.5G204500.1.p	Prupe.5G204500,Pp05:16390127..16395833 forward	Prupe.5G204500.1.p,Prupe.5G204500.1,667,13,16390299-16390483,16390972-16391173,16391705-16391851,16392018-16392130,16392460-16392671,16393086-16393150,16393389-16393559,16393706-16393792,16394002-16394137,16394215-16394336,16394607-16394800,16394954-16395092,16395188-16395252,16395398-16395563;Prupe.5G204500.2.p,Prupe.5G204500.2,543,12,16391614-16391628,16391705-16391851,16392018-16392130,1639246…	Hist_deacetyl,PF00850.19,40,340
Prupe.5G167200.1.p	Prupe.5G167200.1.p	Prupe.5G167200,Pp05:14456213..14459649 forward	Prupe.5G167200.1.p,Prupe.5G167200.1,467,5,14456310-14456846,14457341-14457781,14457920-14458062,14458691-14458781,14458877-14459013,14459184-14459238	Hist_deacetyl,PF00850.19,37,328
Prupe.1G413100.1.p	Prupe.1G413100.1.p	Prupe.1G413100,Pp01:36007150..36012239 forward	Prupe.1G413100.1.p,Prupe.1G413100.1,404,12,36008751-36009008,36009086-36009141,36009211-36009328,36009447-36009509,36009678-36009746,36009849-36010015,36010146-36010210,36010305-36010351,36010493-36010537,36010632-36010682,36010966-36011052,36011220-36011307,36011580-36011680;Prupe.1G413100.2.p,Prupe.1G413100.2,404,12,36008751-36009008,36009086-36009141,36009211-36009328,36009447-36009509,3600967…	Hist_deacetyl,PF00850.19,124,387
Prupe.5G217800.1.p	Prupe.5G217800.1.p	Prupe.5G217800,Pp05:17064596..17070386 reverse	Prupe.5G217800.1.p,Prupe.5G217800.1,596,16,17069394-17069651,17069122-17069292,17068884-17068998,17068683-17068753,17068253-17068328,17068035-17068099,17067683-17067738,17066962-17067085,17066725-17066850,17066570-17066620,17066118-17066186,17065893-17066001,17065558-17065637,17065346-17065428,17065211-17065256,17064955-17065126,17064736-17064854;Prupe.5G217800.2.p,Prupe.5G217800.2,471,15,1706908…	Hist_deacetyl,PF00850.19,213,502
Prunus avium	42229
Pav_sc0000407.1_g200.1.mk:mrna	Pav_sc0000407.1_g200.1.mk:mrna	Pav_sc0000407.1_g200.1.mk,Pav_sc0000407.1.:89119..93260 reverse	Pav_sc0000407.1_g200.1.mk:mrna,Pav_sc0000407.1_g200.1.mk:mrna,495,6,89370-89456,89557-89628,90275-90332,90415-90485,91172-91402,91730-92170,92285-92812	Hist_deacetyl,PF00850.19,36,324
Pav_sc0000358.1_g140.1.mk:mrna	Pav_sc0000358.1_g140.1.mk:mrna	Pav_sc0000358.1_g140.1.mk,Pav_sc0000358.1.:64216..70254 forward	Pav_sc0000358.1_g140.1.mk:mrna,Pav_sc0000358.1_g140.1.mk:mrna,663,13,64367-64551,65041-65242,65780-65926,66099-66211,66538-66749,67264-67328,67568-67738,67886-67972,68181-68316,68394-68515,68779-68960,69125-69263,69359-69423,69572-69737	Hist_deacetyl,PF00850.19,40,340
Pav_sc0009459.1_g010.1.br:mrna	Pav_sc0009459.1_g010.1.br:mrna	Pav_sc0009459.1_g010.1.br,Pav_sc0009459.1.:392..2119 reverse	Pav_sc0009459.1_g010.1.br:mrna,Pav_sc0009459.1_g010.1.br:mrna,187,4,392-611,688-762,1497-1614,1775-1887,2083-2119	Hist_deacetyl,PF00850.19,24,184
Pav_sc0000383.1_g780.1.mk:mrna	Pav_sc0000383.1_g780.1.mk:mrna	Pav_sc0000383.1_g780.1.mk,Pav_sc0000383.1.:378011..383633 forward	Pav_sc0000383.1_g780.1.mk:mrna,Pav_sc0000383.1_g780.1.mk:mrna,438,10,380003-380072,380226-380290,381157-381369,381481-381606,381711-381761,382165-382233,382352-382460,382718-382797,382926-383008,383098-383143,383229-383633	Hist_deacetyl,PF00850.19,6,306
Pav_sc0006018.1_g360.1.mk:mrna	Pav_sc0006018.1_g360.1.mk:mrna	Pav_sc0006018.1_g360.1.mk,Pav_sc0006018.1.:150914..154177 forward	Pav_sc0006018.1_g360.1.mk:mrna,Pav_sc0006018.1_g360.1.mk:mrna,467,5,151010-151546,152021-152461,152601-152743,153205-153295,153398-153534,153707-153761	Hist_deacetyl,PF00850.19,37,328
Pav_sc0000358.1_g090.1.mk:mrna	Pav_sc0000358.1_g090.1.mk:mrna	Pav_sc0000358.1_g090.1.mk,Pav_sc0000358.1.:42743..46895 forward	Pav_sc0000358.1_g090.1.mk:mrna,Pav_sc0000358.1_g090.1.mk:mrna,345,7,44041-44075,44402-44613,45043-45107,45402-45572,45720-45806,46016-46151,46229-46350,46615-46824	Hist_deacetyl,PF00850.19,2,136;Hist_deacetyl,PF00850.19,162,214
Pav_sc0006365.1_g030.1.mk:mrna	Pav_sc0006365.1_g030.1.mk:mrna	Pav_sc0006365.1_g030.1.mk,Pav_sc0006365.1.:6963..11133 forward	Pav_sc0006365.1_g030.1.mk:mrna,Pav_sc0006365.1_g030.1.mk:mrna,317,8,7084-7120,7316-7428,7589-7706,8472-8546,8623-8842,9625-9688,9968-10064,10431-10480,10566-10745	Hist_deacetyl,PF00850.19,24,241;Hist_deacetyl,PF00850.19,242,280
Pav_sc0001120.1_g110.1.mk:mrna	Pav_sc0001120.1_g110.1.mk:mrna	Pav_sc0001120.1_g110.1.mk,Pav_sc0001120.1.:59382..61359 reverse	Pav_sc0001120.1_g110.1.mk:mrna,Pav_sc0001120.1_g110.1.mk:mrna,335,2,59454-59756,60067-60603,61192-61359	Hist_deacetyl,PF00850.19,55,289
Pav_sc0000069.1_g920.1.mk:mrna	Pav_sc0000069.1_g920.1.mk:mrna	Pav_sc0000069.1_g920.1.mk,Pav_sc0000069.1.:432189..435636 forward	Pav_sc0000069.1_g920.1.mk:mrna,Pav_sc0000069.1_g920.1.mk:mrna,374,11,432268-432525,432979-433041,433210-433278,433381-433547,433677-433741,433835-433881,434017-434061,434156-434206,434495-434581,434749-434836,435108-435185,435530-435636	Hist_deacetyl,PF00850.19,86,329
Pav_co3992983.1_g010.1.mk:mrna	Pav_co3992983.1_g010.1.mk:mrna	Pav_co3992983.1_g010.1.mk,Pav_co3992983.1.:190..1020 forward	Pav_co3992983.1_g010.1.mk:mrna,Pav_co3992983.1_g010.1.mk:mrna,61,1,409-571,1001-1020	Hist_deacetyl,PF00850.19,2,61
Pav_sc0000216.1_g410.1.mk:mrna	Pav_sc0000216.1_g410.1.mk:mrna	Pav_sc0000216.1_g410.1.mk,Pav_sc0000216.1.:177563..186564 reverse	Pav_sc0000216.1_g410.1.mk:mrna,Pav_sc0000216.1_g410.1.mk:mrna,445,8,177797-178097,178180-178361,180499-180750,180933-180989,181073-181144,181993-182094,183907-183981,184604-184860,185437-185476	Hist_deacetyl,PF00850.19,102,404;Hist_deacetyl,PF00850.19,46,97
Prunus dulcis	3755
VVA27883	VVA27883	Prudul26B021026,pdulcis26_s0129:203383..205341 reverse	VVA27884,VVA27884,279,1,203461-203763,204081-204617;VVA27883,VVA27883,382,2,203461-203763,204081-204661,205034-205298	Hist_deacetyl,PF00850.19,46,336
VVA26632	VVA26632	Prudul26B017785,pdulcis26_s0109:394880..399281 forward	VVA26632,VVA26632,495,6,395219-395746,395861-396301,396587-396817,397421-397491,397574-397631,398260-398331,398432-398518	Hist_deacetyl,PF00850.19,36,324
VVA36641	VVA36641	Prudul26B011242,pdulcis26_s0466:83505..91447 reverse	VVA36641,VVA36641,445,8,83909-84209,84292-84473,86576-86827,87010-87066,87150-87221,87916-88017,89783-89857,90489-90745,91332-91371	Hist_deacetyl,PF00850.19,102,404
VVA27615	VVA27615	Prudul26B019571,pdulcis26_s0125:112464..118263 forward	VVA27615,VVA27615,618,12,112632-112816,113299-113500,114363-114475,114805-115016,115431-115495,115735-115905,116052-116138,116346-116481,116559-116680,116953-117146,117300-117438,117534-117598,117744-117909	Hist_deacetyl,PF00850.19,131,291;Hist_deacetyl,PF00850.19,40,129
VVA11821	VVA11821	Prudul26B023682,pdulcis26_s0004:1495051..1498517 forward	VVA11822,VVA11822,314,7,1495130-1495387,1495466-1495521,1495591-1495708,1495827-1495889,1496058-1496126,1496229-1496395,1496526-1496590,1496685-1496833;VVA11821,VVA11821,404,12,1495130-1495387,1495466-1495521,1495591-1495708,1495827-1495889,1496058-1496126,1496229-1496395,1496526-1496590,1496685-1496731,1496873-1496917,1497012-1497062,1497346-1497432,1497600-1497687,1497955-1498055	Hist_deacetyl,PF00850.19,124,387
VVA25912	VVA25912	Prudul26B011663,pdulcis26_s0099:450858..454331 forward	VVA25912,VVA25912,467,5,450936-451472,451997-452437,452576-452718,453361-453451,453547-453683,453842-453896	Hist_deacetyl,PF00850.19,37,328
VVA38381	VVA38381	Prudul26B015571,pdulcis26_s0638:1799..5117 forward	VVA38381,VVA38381,467,5,1879-2415,2906-3346,3485-3627,4147-4237,4333-4469,4628-4682	Hist_deacetyl,PF00850.19,37,328
VVA26048	VVA26048	Prudul26B025025,pdulcis26_s0101:295508..302577 forward	VVA26048,VVA26048,430,13,295633-295669,295865-295977,296138-296255,297030-297104,297195-297414,298196-298259,298538-298630,298722-298830,298996-299045,299131-299221,300610-300680,300912-301010,301895-301961,302085-302170	Hist_deacetyl,PF00850.19,24,315
VVA21434	VVA21434	Prudul26B000963,pdulcis26_s0052:418708..424503 reverse	VVA21434,VVA21434,596,16,418851-418969,419070-419241,419327-419372,419462-419544,419674-419753,420009-420117,420235-420303,420687-420737,420842-420967,421079-421202,421810-421865,422163-422227,422381-422456,422811-422881,423012-423126,423250-423420,423531-423788	Hist_deacetyl,PF00850.19,213,502
Trifolium pratense	57577
Tp57577_TGAC_v2_mRNA16729	Tp57577_TGAC_v2_mRNA16729	Tp57577_TGAC_v2_gene16172,Tp57577_TGAC_v2_LG7:11008136..11013319 forward	Tp57577_TGAC_v2_mRNA16729,Tp57577_TGAC_v2_mRNA16729,478,5,11008344-11008910,11009551-11009991,11010102-11010244,11011235-11011325,11011408-11011535,11012593-11012659	Hist_deacetyl,PF00850.19,45,338
Tp57577_TGAC_v2_mRNA27703	Tp57577_TGAC_v2_mRNA27703	Tp57577_TGAC_v2_gene26787,Tp57577_TGAC_v2_LG1:27957231..27964354 forward	Tp57577_TGAC_v2_mRNA27703,Tp57577_TGAC_v2_mRNA27703,552,16,27957702-27957809,27958202-27958393,27958593-27958704,27959325-27959401,27960160-27960235,27960395-27960459,27960877-27960932,27961143-27961266,27961359-27961484,27961636-27961686,27961810-27961878,27962403-27962511,27962922-27963001,27963245-27963327,27963416-27963461,27963690-27963861,27964052-27964164	Hist_deacetyl,PF00850.19,171,460
Tp57577_TGAC_v2_mRNA38599	Tp57577_TGAC_v2_mRNA38599	Tp57577_TGAC_v2_gene37345,Tp57577_TGAC_v2_LG3:6850298..6859360 reverse	Tp57577_TGAC_v2_mRNA38599,Tp57577_TGAC_v2_mRNA38599,784,15,6859173-6859245,6858798-6859006,6857921-6857995,6857330-6857431,6857137-6857208,6856904-6856960,6856102-6856353,6855690-6855871,6855218-6855473,6854030-6854104,6853669-6853770,6852393-6852500,6852160-6852216,6851306-6851557,6850920-6851101,6850420-6850720	Hist_deacetyl,PF00850.19,429,746;Hist_deacetyl,PF00850.19,97,402
Tp57577_TGAC_v2_mRNA16109	Tp57577_TGAC_v2_mRNA16109	Tp57577_TGAC_v2_gene15586,Tp57577_TGAC_v2_scaf_251:112613..119748 reverse	Tp57577_TGAC_v2_mRNA16109,Tp57577_TGAC_v2_mRNA16109,401,12,119550-119586,117858-117970,117606-117723,116790-116864,115864-116083,115444-115507,115154-115246,114930-115038,114779-114832,114151-114221,113815-113913,113463-113529,113290-113375	Hist_deacetyl,PF00850.19,24,289
Tp57577_TGAC_v2_mRNA22349	Tp57577_TGAC_v2_mRNA22349	Tp57577_TGAC_v2_gene21609,Tp57577_TGAC_v2_LG1:7333167..7338816 forward	Tp57577_TGAC_v2_mRNA22349,Tp57577_TGAC_v2_mRNA22349,497,6,7333982-7334509,7335440-7335880,7336516-7336746,7337590-7337654,7337726-7337783,7338371-7338442,7338525-7338623	Hist_deacetyl,PF00850.19,36,324
Tp57577_TGAC_v2_mRNA13532	Tp57577_TGAC_v2_mRNA13532	Tp57577_TGAC_v2_gene13096,Tp57577_TGAC_v2_LG1:16945156..16950062 forward	Tp57577_TGAC_v2_mRNA13532,Tp57577_TGAC_v2_mRNA13532,390,11,16945280-16945551,16945650-16945767,16946457-16946519,16946770-16946838,16946929-16947095,16947184-16947248,16947334-16947380,16948170-16948214,16948309-16948359,16948739-16948825,16949013-16949100,16949542-16949642	Hist_deacetyl,PF00850.19,97,372
Tp57577_TGAC_v2_mRNA4341	Tp57577_TGAC_v2_mRNA4341	Tp57577_TGAC_v2_gene4207,Tp57577_TGAC_v2_LG7:28365282..28369280 forward	Tp57577_TGAC_v2_mRNA4341,Tp57577_TGAC_v2_mRNA4341,386,2,28365392-28365668,28367637-28368217,28368734-28369036	Hist_deacetyl,PF00850.19,50,340
Tp57577_TGAC_v2_mRNA23966	Tp57577_TGAC_v2_mRNA23966	Tp57577_TGAC_v2_gene23175,Tp57577_TGAC_v2_scaf_988:51258..53075 reverse	Tp57577_TGAC_v2_mRNA23966,Tp57577_TGAC_v2_mRNA23966,135,4,52975-53074,52826-52875,52655-52745,51753-51823,51420-51515	Hist_deacetyl,PF00850.19,24,72
Tp57577_TGAC_v2_mRNA39832	Tp57577_TGAC_v2_mRNA39832	Tp57577_TGAC_v2_gene38531,Tp57577_TGAC_v2_LG7:2668687..2681549 forward	Tp57577_TGAC_v2_mRNA39832,Tp57577_TGAC_v2_mRNA39832,580,8,2669175-2669702,2671114-2671554,2672044-2672274,2674392-2674462,2674545-2674602,2679648-2679729,2680720-2680898,2680994-2681062,2681171-2681254	Hist_deacetyl,PF00850.19,36,324
Tp57577_TGAC_v2_mRNA2097	Tp57577_TGAC_v2_mRNA2097	Tp57577_TGAC_v2_gene2048,Tp57577_TGAC_v2_LG5:4138186..4144551 reverse	Tp57577_TGAC_v2_mRNA2097,Tp57577_TGAC_v2_mRNA2097,649,13,4144148-4144314,4143875-4144073,4143214-4143360,4142989-4143101,4142514-4142725,4142330-4142394,4141787-4141957,4141515-4141598,4140929-4141046,4139753-4139874,4139147-4139340,4138919-4139048,4138728-4138792,4138470-4138632	Hist_deacetyl,PF00850.19,34,334
Tp57577_TGAC_v2_mRNA11340	Tp57577_TGAC_v2_mRNA11340	Tp57577_TGAC_v2_gene10982,Tp57577_TGAC_v2_scaf_14784:1..514 reverse	Tp57577_TGAC_v2_mRNA11340,Tp57577_TGAC_v2_mRNA11340,122,0,146-514	Hist_deacetyl,PF00850.19,11,85
Setaria viridis	4556
Sevir.2G046700.1.p	Sevir.2G046700.1.p	Sevir.2G046700,Chr_02:3811828..3821375 reverse	Sevir.2G046700.1.p,Sevir.2G046700.1,636,15,3819685-3820203,3819476-3819566,3818653-3818711,3818182-3818257,3817715-3817779,3817570-3817625,3817304-3817427,3817070-3817195,3816914-3816985,3816108-3816176,3815406-3815514,3814951-3815030,3814291-3814373,3813982-3814027,3813462-3813627,3812740-3812909;Sevir.2G046700.2.p,Sevir.2G046700.2,630,15,3819685-3820203,3819476-3819566,3818653-3818711,3818182-3…	Hist_deacetyl,PF00850.19,231,527
Sevir.3G231100.1.p	Sevir.3G231100.1.p	Sevir.3G231100,Chr_03:17775040..17778255 forward	Sevir.3G231100.1.p,Sevir.3G231100.1,390,2,17775129-17775417,17775553-17776133,17777709-17778011;Sevir.3G231100.3.p,Sevir.3G231100.3,328,1,17775129-17775417,17775553-17776250;Sevir.3G231100.2.p,Sevir.3G231100.2,328,1,17775129-17775417,17775553-17776250	Hist_deacetyl,PF00850.19,54,344
Sevir.6G127900.1.p	Sevir.6G127900.1.p	Sevir.6G127900,Chr_06:20755901..20760953 reverse	Sevir.6G127900.1.p,Sevir.6G127900.1,458,5,20760338-20760880,20757987-20758427,20757747-20757889,20757330-20757420,20757102-20757236,20756795-20756818;Sevir.6G127900.2.p,Sevir.6G127900.2,444,5,20760338-20760880,20757987-20758427,20757747-20757889,20757330-20757420,20757134-20757236,20756805-20756818	Hist_deacetyl,PF00850.19,41,330
Sevir.2G391201.1.p	Sevir.2G391201.1.p	Sevir.2G391201,Chr_02:43791767..43794453 forward	Sevir.2G391201.1.p,Sevir.2G391201.1,285,4,43791829-43792043,43792695-43792893,43793011-43793157,43793231-43793342,43793901-43794085	Hist_deacetyl,PF00850.19,50,185
Sevir.1G034800.8.p	Sevir.1G034800.8.p	Sevir.1G034800,Chr_01:3159428..3165909 forward	Sevir.1G034800.8.p,Sevir.1G034800.8,385,10,3159601-3159851,3159937-3159992,3160091-3160212,3160313-3160375,3160611-3160679,3160767-3160930,3161185-3161249,3161341-3161387,3164181-3164267,3164424-3164511,3164617-3164762;Sevir.1G034800.5.p,Sevir.1G034800.5,382,11,3159601-3159851,3159937-3159992,3160091-3160212,3160313-3160375,3160611-3160679,3160767-3160930,3161185-3161249,3161341-3161387,3164181-3…	Hist_deacetyl,PF00850.19,139,279;Hist_deacetyl,PF00850.19,283,352
Sevir.3G275966.1.p	Sevir.3G275966.1.p	Sevir.3G275966,Chr_03:22960335..22963090 reverse	Sevir.3G275966.1.p,Sevir.3G275966.1,173,4,22962895-22962969,22962644-22962807,22962325-22962389,22962187-22962233,22961184-22961354	Hist_deacetyl,PF00850.19,14,125
Sevir.1G036900.1.p	Sevir.1G036900.1.p	Sevir.1G036900,Chr_01:3537107..3541448 reverse	Sevir.1G036900.1.p,Sevir.1G036900.1,518,6,3540710-3541252,3539912-3540352,3539144-3539374,3538018-3538109,3537844-3537907,3537689-3537766,3537455-3537562;Sevir.1G036900.2.p,Sevir.1G036900.2,517,6,3540710-3541252,3539912-3540352,3539144-3539374,3538018-3538109,3537844-3537907,3537689-3537766,3537455-3537559	Hist_deacetyl,PF00850.19,42,329
Sevir.5G213300.1.p	Sevir.5G213300.1.p	Sevir.5G213300,Chr_05:31270740..31272304 forward	Sevir.5G213300.1.p,Sevir.5G213300.1,490,1,31270740-31271753,31271846-31272304	Hist_deacetyl,PF00850.19,38,340
Sevir.4G247300.2.p	Sevir.4G247300.2.p	Sevir.4G247300,Chr_04:35031694..35035736 forward	Sevir.4G247300.2.p,Sevir.4G247300.2,359,12,35031944-35032048,35032142-35032197,35032282-35032423,35032525-35032587,35032686-35032754,35032861-35033027,35033560-35033624,35033699-35033745,35034198-35034242,35034327-35034377,35034855-35034941,35035195-35035282,35035385-35035479;Sevir.4G247300.1.p,Sevir.4G247300.1,351,12,35031944-35032048,35032142-35032197,35032306-35032423,35032525-35032587,3503268…	Hist_deacetyl,PF00850.19,64,344
Sevir.7G292100.3.p	Sevir.7G292100.3.p	Sevir.7G292100,Chr_07:32051867..32056497 reverse	Sevir.7G292100.3.p,Sevir.7G292100.3,444,8,32056331-32056370,32055290-32055543,32054799-32054873,32054294-32054395,32054060-32054131,32053751-32053807,32053381-32053632,32053110-32053291,32052673-32052973;Sevir.7G292100.1.p,Sevir.7G292100.1,444,8,32056331-32056370,32055290-32055543,32054799-32054873,32054294-32054395,32054060-32054131,32053751-32053807,32053381-32053632,32053110-32053291,32052673-…	Hist_deacetyl,PF00850.19,101,405
Sevir.2G391400.1.p	Sevir.2G391400.1.p	Sevir.2G391400,Chr_02:43809934..43817656 forward	Sevir.2G391400.1.p,Sevir.2G391400.1,704,12,43810179-43810354,43810949-43811150,43811266-43811412,43811575-43811687,43812913-43813124,43813464-43813528,43813869-43814039,43814131-43814220,43814832-43815188,43815794-43815987,43816236-43816392,43816956-43817020,43817165-43817330	Hist_deacetyl,PF00850.19,37,337;Hist_deacetyl,PF00850.19,449,515
Sevir.7G096600.1.p	Sevir.7G096600.1.p	Sevir.7G096600,Chr_07:18400679..18406598 forward	Sevir.7G096600.1.p,Sevir.7G096600.1,430,13,18401284-18401320,18402075-18402187,18402278-18402395,18402782-18402856,18402934-18403153,18403353-18403416,18404222-18404314,18404398-18404506,18404763-18404812,18404889-18404979,18405180-18405250,18405470-18405568,18405775-18405841,18406113-18406198	Hist_deacetyl,PF00850.19,24,314
Sevir.4G242500.1.p	Sevir.4G242500.1.p	Sevir.4G242500,Chr_04:34488855..34494488 forward	Sevir.4G242500.1.p,Sevir.4G242500.1,518,6,34489087-34489626,34489722-34490162,34491262-34491492,34492411-34492502,34492601-34492664,34493303-34493383,34493575-34493682;Sevir.4G242500.2.p,Sevir.4G242500.2,490,5,34489087-34489626,34489722-34490162,34491262-34491492,34492411-34492502,34492601-34492664,34493303-34493407	Hist_deacetyl,PF00850.19,41,328
Lupinus albus	3870
Lalb_Chr19g0136691	Lalb_Chr19g0136691	Lalb_Chr19g0136691,Lalb_Chr19:16201969..16207889 reverse	Lalb_Chr19g0136691,Lalb_Chr19g0136691,429,13,16207653-16207689,16206974-16207086,16206717-16206834,16206018-16206092,16205718-16205937,16205045-16205108,16204731-16204823,16204484-16204592,16204274-16204323,16204105-16204195,16203348-16203418,16203021-16203119,16202376-16202442,16202206-16202288	Hist_deacetyl,PF00850.19,24,315
Lalb_Chr03g0033721	Lalb_Chr03g0033721	Lalb_Chr03g0033721,Lalb_Chr03:5417711..5424312 forward	Lalb_Chr03g0033721,Lalb_Chr03g0033721,473,5,5418803-5419330,5419719-5420159,5420667-5420897,5422439-5422509,5422590-5422647,5423989-5424081	Hist_deacetyl,PF00850.19,36,324
Lalb_Chr12g0197171	Lalb_Chr12g0197171	Lalb_Chr12g0197171,Lalb_Chr12:624283..632901 forward	Lalb_Chr12g0197171,Lalb_Chr12g0197171,656,13,624517-624692,625887-626088,626969-627115,627232-627344,627617-627828,628022-628086,629126-629296,629439-629522,629681-629804,630748-630869,631625-631818,631949-632078,632252-632316,632396-632561	Hist_deacetyl,PF00850.19,37,338
Lalb_Chr16g0392561	Lalb_Chr16g0392561	Lalb_Chr16g0392561,Lalb_Chr16:14316366..14320336 forward	Lalb_Chr16g0392561,Lalb_Chr16g0392561,449,8,14316366-14316489,14316638-14316822,14317021-14317095,14317422-14317523,14318031-14318102,14318267-14318323,14318794-14319045,14319328-14319509,14319875-14320175	Hist_deacetyl,PF00850.19,106,411
Lalb_Chr01g0008251	Lalb_Chr01g0008251	Lalb_Chr01g0008251,Lalb_Chr01:4905002..4918992 reverse	Lalb_Chr01g0008251,Lalb_Chr01g0008251,478,6,4916613-4917140,4915190-4915630,4914415-4914654,4907245-4907315,4907103-4907160,4906058-4906129,4905953-4905979	Hist_deacetyl,PF00850.19,36,325
Lalb_Chr14g0367721	Lalb_Chr14g0367721	Lalb_Chr14g0367721,Lalb_Chr14:9609936..9617246 forward	Lalb_Chr14g0367721,Lalb_Chr14g0367721,391,12,9610191-9610412,9610498-9610553,9611529-9611646,9612349-9612411,9613507-9613575,9613649-9613815,9613914-9613978,9614062-9614108,9614366-9614410,9614497-9614547,9614909-9614995,9615192-9615279,9617027-9617124	Hist_deacetyl,PF00850.19,100,374
Lalb_Chr07g0178611	Lalb_Chr07g0178611	Lalb_Chr07g0178611,Lalb_Chr07:873900..881280 reverse	Lalb_Chr07g0178611,Lalb_Chr07g0178611,534,16,881177-881251,880918-881094,880472-880580,878787-878863,878146-878221,877946-878010,877581-877636,877137-877260,876913-877038,876752-876802,876455-876523,875547-875655,875270-875349,874912-874994,874779-874824,874381-874552,874094-874203	Hist_deacetyl,PF00850.19,154,443
Lalb_Chr07g0182931	Lalb_Chr07g0182931	Lalb_Chr07g0182931,Lalb_Chr07:3109383..3113564 reverse	Lalb_Chr07g0182931,Lalb_Chr07g0182931,437,4,3112990-3113535,3111361-3111801,3111126-3111268,3110202-3110292,3110028-3110120	Hist_deacetyl,PF00850.19,40,331
Lalb_Chr14g0375991	Lalb_Chr14g0375991	Lalb_Chr14g0375991,Lalb_Chr14:14445364..14446722 forward	Lalb_Chr14g0375991,Lalb_Chr14g0375991,161,1,14445364-14445579,14446453-14446722	Hist_deacetyl,PF00850.19,3,120
Lalb_Chr19g0131791	Lalb_Chr19g0131791	Lalb_Chr19g0131791,Lalb_Chr19:13249458..13255670 forward	Lalb_Chr19g0131791,Lalb_Chr19g0131791,473,5,13250304-13250831,13251775-13252215,13252780-13253010,13253850-13253920,13254002-13254059,13254483-13254575	Hist_deacetyl,PF00850.19,36,324
Lalb_Chr12g0201841	Lalb_Chr12g0201841	Lalb_Chr12g0201841,Lalb_Chr12:3385445..3391714 reverse	Lalb_Chr12g0201841,Lalb_Chr12g0201841,466,5,3391050-3391595,3388957-3389397,3388721-3388863,3386296-3386386,3386096-3386214,3385765-3385825	Hist_deacetyl,PF00850.19,40,331
Lalb_Chr13g0302311	Lalb_Chr13g0302311	Lalb_Chr13g0302311,Lalb_Chr13:14823247..14830945 forward	Lalb_Chr13g0302311,Lalb_Chr13g0302311,536,16,14823692-14823754,14823884-14824075,14824441-14824552,14826246-14826322,14826972-14827047,14827169-14827233,14827421-14827476,14827796-14827919,14828017-14828142,14828261-14828311,14828546-14828614,14828837-14828945,14829390-14829469,14829748-14829830,14829916-14829961,14830115-14830286,14830455-14830564	Hist_deacetyl,PF00850.19,156,445
Lalb_Chr14g0375981	Lalb_Chr14g0375981	Lalb_Chr14g0375981,Lalb_Chr14:14444732..14445341 forward	Lalb_Chr14g0375981,Lalb_Chr14g0375981,173,1,14444732-14444924,14445013-14445341	Hist_deacetyl,PF00850.19,22,170
Lalb_Chr11g0070321	Lalb_Chr11g0070321	Lalb_Chr11g0070321,Lalb_Chr11:6924636..6938847 forward	Lalb_Chr11g0070321,Lalb_Chr11g0070321,475,5,6924723-6925292,6927451-6927891,6927992-6928134,6928911-6929001,6929087-6929205,6938513-6938576	Hist_deacetyl,PF00850.19,47,339
Lupinus angustifolius	3871
OIW18518	OIW18518	TanjilG_13270,LG01:20787619..20795263 forward	OIW18518,OIW18518,656,13,20787619-20787794,20789379-20789580,20790447-20790593,20790708-20790820,20791094-20791305,20791496-20791560,20791928-20792098,20792243-20792326,20792486-20792609,20793275-20793396,20794146-20794339,20794474-20794603,20794956-20795020,20795098-20795263	Hist_deacetyl,PF00850.19,37,338
OIW00309	OIW00309	TanjilG_27560,LG12:15277526..15281312 forward	OIW00309,OIW00309,457,5,15277526-15278071,15279311-15279751,15279842-15279984,15280759-15280849,15280928-15281019,15281252-15281312	Hist_deacetyl,PF00850.19,40,331
OIV98993	OIV98993	TanjilG_29396,LG13:7285395..7290395 reverse	OIV98993,OIV98993,497,6,7285395-7285487,7285564-7285635,7286607-7286664,7286739-7286809,7287671-7287901,7288437-7288877,7289868-7290395	Hist_deacetyl,PF00850.19,36,324
OIV93738	OIV93738	TanjilG_16589,LG18:68716..72016 reverse	OIV93738,OIV93738,384,6,68716-69016,69224-69405,69685-69936,71054-71125,71432-71533,71686-71760,71846-72016	Hist_deacetyl,PF00850.19,60,346
OIW07944	OIW07944	TanjilG_20045,LG07:7808796..7814169 forward	OIW07944,OIW07944,497,6,7808796-7809323,7809709-7810149,7810689-7810919,7812505-7812575,7812655-7812712,7813928-7813999,7814077-7814169	Hist_deacetyl,PF00850.19,36,324
OIW05854	OIW05854	TanjilG_23640,LG08:23151324..23156947 reverse	OIW05854,OIW05854,434,13,23151324-23151406,23151493-23151559,23152196-23152294,23153094-23153179,23153280-23153370,23153451-23153500,23153657-23153765,23153898-23153990,23154215-23154278,23154988-23155207,23155288-23155362,23155950-23156067,23156207-23156319,23156911-23156947	Hist_deacetyl,PF00850.19,24,315
OIW19716	OIW19716	TanjilG_18526,LG01:1303454..1310857 reverse	OIW19716,OIW19716,491,14,1303454-1303732,1303900-1303945,1304031-1304113,1304390-1304469,1304913-1305021,1306350-1306418,1306613-1306663,1306780-1306905,1307003-1307126,1307286-1307341,1307534-1307598,1307731-1307806,1308465-1308535,1310254-1310362,1310726-1310857	Hist_deacetyl,PF00850.19,112,401
OIV99947	OIV99947	TanjilG_26285,LG12:18119896..18126932 forward	OIV99947,OIV99947,488,15,18119896-18120027,18120242-18120350,18122009-18122085,18122660-18122735,18122866-18122930,18123195-18123250,18123423-18123546,18123645-18123752,18123889-18123939,18124168-18124236,18125091-18125199,18125551-18125630,18125886-18125968,18126054-18126099,18126464-18126635,18126823-18126932	Hist_deacetyl,PF00850.19,114,397
OIW18327	OIW18327	TanjilG_31467,LG01:24142058..24148179 reverse	OIW18327,OIW18327,457,5,24142058-24142091,24142653-24142771,24142853-24142943,24145153-24145295,24145389-24145829,24147634-24148179	Hist_deacetyl,PF00850.19,40,331
OIW04038	OIW04038	TanjilG_24149,LG10:77781..79755 reverse	OIW04038,OIW04038,358,2,77781-78071,78714-79294,79551-79755	Hist_deacetyl,PF00850.19,26,317
OIW21025	OIW21025	TanjilG_27461,Scaffold_61_23:29106..34092 reverse	OIW21025,OIW21025,455,4,29106-29228,29314-29404,30180-30322,30423-30863,33523-34092	Hist_deacetyl,PF00850.19,47,339
OIW06221	OIW06221	TanjilG_03846,LG08:18541287..18545516 forward	OIW06221,OIW06221,473,5,18541287-18541814,18542763-18543203,18543751-18543981,18544811-18544881,18544961-18545018,18545424-18545516	Hist_deacetyl,PF00850.19,36,324
OIW15007	OIW15007	TanjilG_28266,LG03:23167119..23172776 forward	OIW15007,OIW15007,346,12,23167119-23167205,23167288-23167343,23167835-23167952,23168688-23168750,23169810-23169878,23169952-23170118,23170217-23170281,23170365-23170411,23170669-23170713,23170813-23170863,23171216-23171302,23171490-23171577,23172679-23172776	Hist_deacetyl,PF00850.19,55,329
Ipomoea triloba	35885
itb06g08160.t1	itb06g08160.t1	itb06g08160,6:12100008..12105782 reverse	itb06g08160.t2,itb06g08160.t2,307,10,12100982-12101110,12101526-12101576,12101666-12101710,12101878-12101924,12102211-12102275,12102363-12102529,12102606-12102674,12102805-12102867,12103715-12103832,12105064-12105119,12105407-12105520;itb06g08160.t3,itb06g08160.t3,237,6,12102149-12102275,12102363-12102529,12102606-12102674,12102805-12102867,12103715-12103832,12105064-12105119,12105407-12105520;it…	Hist_deacetyl,PF00850.19,62,338
itb06g10500.t1	itb06g10500.t1	itb06g10500,6:14943895..14945621 forward	itb06g10500.t1,itb06g10500.t1,412,2,14943895-14944038,14944435-14945411,14945504-14945621	Hist_deacetyl,PF00850.19,314,360
itb03g27420.t1	itb03g27420.t1	itb03g27420,3:27177425..27178148 forward	itb03g27420.t1,itb03g27420.t1,189,1,27177425-27177889,27178044-27178148	Hist_deacetyl,PF00850.19,3,49
itb07g00740.t1	itb07g00740.t1	itb07g00740,7:463402..466558 reverse	itb07g00740.t1,itb07g00740.t1,392,2,463773-464087,464864-465444,466178-466460	Hist_deacetyl,PF00850.19,52,342
itb02g18770.t2	itb02g18770.t2	itb02g18770,2:15293811..15302332 reverse	itb02g18770.t2,itb02g18770.t2,704,18,15294199-15294317,15294994-15295165,15296107-15296152,15296239-15296321,15296418-15296497,15296910-15297018,15297172-15297240,15297598-15297648,15297764-15297889,15297989-15298112,15298262-15298317,15298587-15298651,15298820-15298895,15299188-15299261,15299889-15300003,15300104-15300280,15300364-15300631,15301519-15301627,15302137-15302332;itb02g18770.t1,itb02…	Hist_deacetyl,PF00850.19,321,610
itb04g16960.t1	itb04g16960.t1	itb04g16960,4:19167368..19168796 forward	itb04g16960.t1,itb04g16960.t1,401,2,19167368-19168097,19168214-19168683,19168791-19168796	Hist_deacetyl,PF00850.19,262,312;DUF4283,PF14111.6,19,106;Hist_deacetyl,PF00850.19,146,198
itb11g21870.t1	itb11g21870.t1	itb11g21870,11:23657964..23665227 forward	itb11g21870.t1,itb11g21870.t1,472,5,23658112-23658663,23660141-23660581,23660690-23660832,23661967-23662057,23662144-23662286,23664686-23664734	Hist_deacetyl,PF00850.19,42,333
itb04g31180.t2	itb04g31180.t2	itb04g31180,4:34122300..34127477 forward	itb04g31180.t1,itb04g31180.t1,347,11,34122439-34122475,34122639-34122751,34122859-34122976,34123522-34123596,34123674-34123893,34124630-34124693,34125173-34125265,34125361-34125469,34125623-34125672,34125781-34125871,34126399-34126458,34126609-34126622;itb04g31180.t4,itb04g31180.t4,405,12,34122677-34122751,34122859-34122976,34123522-34123596,34123674-34123893,34124630-34124693,34125173-34125265,3…	Hist_deacetyl,PF00850.19,24,315
itb11g14200.t1	itb11g14200.t1	itb11g14200,11:11243078..11250389 reverse	itb11g14200.t1,itb11g14200.t1,650,13,11243359-11243524,11243607-11243671,11245512-11245641,11245806-11245996,11246462-11246583,11246662-11246785,11247165-11247251,11247436-11247606,11247808-11247872,11248071-11248282,11248540-11248652,11248777-11248923,11249373-11249574,11250066-11250223	Hist_deacetyl,PF00850.19,31,332
itb05g21710.t2	itb05g21710.t2	itb05g21710,5:27368750..27374365 forward	itb05g21710.t2,itb05g21710.t2,441,8,27368786-27368822,27369307-27369554,27369783-27369857,27370092-27370193,27370343-27370414,27370898-27370954,27371195-27371446,27371923-27372104,27372313-27372613;itb05g21710.t1,itb05g21710.t1,441,8,27368786-27368822,27369307-27369554,27369783-27369857,27370092-27370193,27370343-27370414,27370898-27370954,27371195-27371446,27371923-27372104,27372313-27372613	Hist_deacetyl,PF00850.19,98,400
itb01g26240.t1	itb01g26240.t1	itb01g26240,1:31469888..31474864 reverse	itb01g26240.t1,itb01g26240.t1,489,6,31470136-31470219,31470301-31470360,31470468-31470525,31470630-31470697,31470984-31471214,31471539-31471979,31472987-31473514;itb01g26240.t2,itb01g26240.t2,450,4,31470441-31470525,31470630-31470697,31470984-31471214,31471539-31471979,31472987-31473514	Hist_deacetyl,PF00850.19,36,324
itb04g09990.t2	itb04g09990.t2	itb04g09990,4:9252071..9258552 reverse	itb04g09990.t2,itb04g09990.t2,491,6,9252537-9252623,9252710-9252772,9253876-9253933,9254031-9254098,9254588-9254818,9255352-9255792,9256554-9257081;itb04g09990.t1,itb04g09990.t1,491,6,9252537-9252623,9252710-9252772,9253876-9253933,9254031-9254098,9254588-9254818,9255352-9255792,9256554-9257081	Hist_deacetyl,PF00850.19,36,324
Thlaspi arvense	13288
Thlar.0005s0002.1.p	Thlar.0005s0002.1.p	Thlar.0005s0002,Thla_scaffold5:17395..20592 reverse	Thlar.0005s0002.1.p,Thlar.0005s0002.1,500,6,19659-20186,19117-19557,18749-18979,18428-18498,18285-18342,17783-17854,17595-17696	Hist_deacetyl,PF00850.19,36,324
Thlar.0004s0507.1.p	Thlar.0004s0507.1.p	Thlar.0004s0507,Thla_scaffold4:1837333..1840101 forward	Thlar.0004s0507.1.p,Thlar.0004s0507.1,471,5,1837393-1837932,1838487-1838927,1839025-1839167,1839342-1839432,1839541-1839671,1839786-1839855	Hist_deacetyl,PF00850.19,38,329
Thlar.0061s0013.1.p	Thlar.0061s0013.1.p	Thlar.0061s0013,Thla_scaffold61:230079..233411 reverse	Thlar.0061s0013.1.p,Thlar.0061s0013.1,426,13,233206-233242,232535-232647,232323-232440,232171-232245,231882-232101,231733-231796,231539-231631,231344-231452,231183-231232,231017-231107,230864-230934,230662-230760,230522-230588,230364-230437	Hist_deacetyl,PF00850.19,24,315
Thlar.0054s0198.1.p	Thlar.0054s0198.1.p	Thlar.0054s0198,Thla_scaffold54:764676..767459 forward	Thlar.0054s0198.1.p,Thlar.0054s0198.1,391,12,764706-764924,765013-765068,765315-765432,765596-765658,765745-765813,765907-766073,766180-766244,766328-766374,766460-766504,766598-766648,766816-766902,767004-767091,767185-767285	Hist_deacetyl,PF00850.19,94,368
Thlar.0014s0432.1.p	Thlar.0014s0432.1.p	Thlar.0014s0432,Thla_scaffold14:2160524..2164730 forward	Thlar.0014s0432.1.p,Thlar.0014s0432.1,553,16,2160817-2160951,2161049-2161231,2161345-2161447,2161563-2161627,2161748-2161823,2161913-2161977,2162088-2162143,2162264-2162387,2162472-2162597,2162681-2162731,2162846-2162914,2163107-2163215,2163361-2163440,2163568-2163650,2163738-2163783,2163874-2164048,2164133-2164248	Hist_deacetyl,PF00850.19,170,459
Thlar.0005s0700.1.p	Thlar.0005s0700.1.p	Thlar.0005s0700,Thla_scaffold5:2673761..2676381 forward	Thlar.0005s0700.1.p,Thlar.0005s0700.1,430,8,2674039-2674078,2674201-2674412,2674490-2674564,2674741-2674842,2674993-2675064,2675150-2675206,2675310-2675561,2675656-2675837,2675944-2676244;Thlar.0005s0700.2.p,Thlar.0005s0700.2,430,8,2674039-2674078,2674201-2674412,2674490-2674564,2674741-2674842,2674993-2675064,2675150-2675206,2675310-2675561,2675656-2675837,2675944-2676244	Hist_deacetyl,PF00850.19,87,391
Thlar.0006s0531.1.p	Thlar.0006s0531.1.p	Thlar.0006s0531,Thla_scaffold6:1899650..1902100 forward	Thlar.0006s0531.1.p,Thlar.0006s0531.1,388,2,1899826-1900108,1900267-1900853,1901614-1901910	Hist_deacetyl,PF00850.19,52,344
Thlar.0004s0716.1.p	Thlar.0004s0716.1.p	Thlar.0004s0716,Thla_scaffold4:2635499..2639591 forward	Thlar.0004s0716.1.p,Thlar.0004s0716.1,651,12,2635594-2635790,2636243-2636444,2636557-2636703,2636831-2636943,2637059-2637270,2637346-2637410,2637576-2637746,2637910-2637993,2638184-2638393,2638473-2638666,2638773-2638902,2638988-2639052,2639168-2639333	Hist_deacetyl,PF00850.19,44,344;Hist_deacetyl,PF00850.19,383,466
Thlar.0004s0715.1.p	Thlar.0004s0715.1.p	Thlar.0004s0715,Thla_scaffold4:2632030..2635377 forward	Thlar.0004s0715.1.p,Thlar.0004s0715.1,615,9,2632125-2632327,2632528-2632729,2632843-2632989,2633114-2633226,2633363-2633574,2633652-2633716,2633819-2633971,2634093-2634176,2634369-2634536,2634633-2635133	Hist_deacetyl,PF00850.19,47,340;Hist_deacetyl,PF00850.19,491,498
Daucus carota	4039
DCAR_018202	DCAR_018202	DCAR_018202,DCARv2_Chr5:27382506..27385759 reverse	DCAR_018202,DCAR_018202,384,2,27385486-27385759,27383931-27384511,27382506-27382805	Hist_deacetyl,PF00850.19,49,339
DCAR_004431	DCAR_004431	DCAR_004431,DCARv2_Chr1:47987529..47993249 forward	DCAR_004431,DCAR_004431,357,12,47987529-47987654,47987761-47987816,47988930-47989047,47989818-47989880,47990102-47990170,47990237-47990403,47990505-47990569,47990651-47990697,47990880-47990924,47991009-47991059,47991945-47992031,47992962-47993049,47993158-47993249	Hist_deacetyl,PF00850.19,62,342
DCAR_001205	DCAR_001205	DCAR_001205,DCARv2_Chr1:13337531..13349452 forward	DCAR_001205,DCAR_001205,471,8,13337531-13337662,13339072-13339146,13339388-13339489,13340446-13340517,13346929-13346985,13347213-13347464,13348173-13348354,13348519-13348815,13349206-13349452	Hist_deacetyl,PF00850.19,47,350;RALF,PF05498.11,414,470
DCAR_018526	DCAR_018526	DCAR_018526,DCARv2_Chr5:30808514..30811687 reverse	DCAR_018526,DCAR_018526,422,4,30811178-30811687,30809430-30809870,30809185-30809327,30808716-30808806,30808514-30808597	Hist_deacetyl,PF00850.19,40,319
DCAR_013351	DCAR_013351	DCAR_013351,DCARv2_Chr4:30841797..30844657 forward	DCAR_013351,DCAR_013351,498,6,30841797-30842324,30842544-30842984,30843277-30843507,30843604-30843671,30843768-30843825,30844402-30844470,30844556-30844657	Hist_deacetyl,PF00850.19,36,324
DCAR_022965	DCAR_022965	DCAR_022965,DCARv2_Chr6:3131696..3139572 reverse	DCAR_022965,DCAR_022965,571,8,3139201-3139572,3137006-3137176,3136070-3136510,3135261-3135491,3134330-3134560,3133881-3133951,3133738-3133795,3133556-3133579,3131696-3131812	Hist_deacetyl,PF00850.19,122,329
DCAR_026167	DCAR_026167	DCAR_026167,DCARv2_Chr7:33805951..33808118 reverse	DCAR_026167,DCAR_026167,377,2,33807573-33808118,33806195-33806635,33805951-33806097	Hist_deacetyl,PF00850.19,40,331
DCAR_026166	DCAR_026166	DCAR_026166,DCARv2_Chr7:33800609..33803797 reverse	DCAR_026166,DCAR_026166,432,4,33803252-33803797,33801874-33802314,33801634-33801776,33800805-33800895,33800609-33800686	Hist_deacetyl,PF00850.19,40,331
DCAR_026168	DCAR_026168	DCAR_026168,DCARv2_Chr7:33810038..33810734 reverse	DCAR_026168,DCAR_026168,184,1,33810189-33810734,33810038-33810046	Hist_deacetyl,PF00850.19,40,182
DCAR_006156	DCAR_006156	DCAR_006156,DCARv2_Chr2:22556062..22561032 reverse	DCAR_006156,DCAR_006156,377,11,22561027-22561032,22560695-22560812,22560179-22560253,22559867-22560086,22559224-22559335,22558499-22558591,22558300-22558408,22558077-22558126,22557906-22557996,22556987-22557057,22556619-22556721,22556062-22556147	Hist_deacetyl,PF00850.19,3,283
DCAR_013349	DCAR_013349	DCAR_013349,DCARv2_Chr4:30854154..30856874 forward	DCAR_013349,DCAR_013349,498,6,30854154-30854681,30854892-30855332,30855605-30855835,30855931-30855998,30856102-30856159,30856620-30856688,30856773-30856874	Hist_deacetyl,PF00850.19,36,324
DCAR_011558	DCAR_011558	DCAR_011558,DCARv2_Chr3:37501050..37513650 forward	DCAR_011558,DCAR_011558,811,13,37501050-37501195,37504333-37504534,37504808-37504954,37505049-37505161,37506135-37506242,37508426-37508508,37508586-37508707,37509317-37509510,37509733-37509862,37510645-37510709,37510793-37510893,37512092-37512279,37512366-37512843,37513292-37513650	Hist_deacetyl,PF00850.19,27,258;Hist_deacetyl,PF00850.19,551,618
DCAR_023185	DCAR_023185	DCAR_023185,DCARv2_Chr6:853282..862775 forward	DCAR_023185,DCAR_023185,545,14,853282-853566,853722-853830,856581-856657,856995-857070,857430-857494,857751-857806,858024-858147,858286-858411,858542-858592,859115-859201,860410-860522,860772-860877,861693-861775,861865-861910,862542-862775	Hist_deacetyl,PF00850.19,165,470
Sorghum bicolor	4558
Sobic.005G079400.1.p	Sobic.005G079400.1.p	Sobic.005G079400,Chr05:10412219..10414417 reverse	Sobic.005G079400.1.p,Sobic.005G079400.1,358,2,10413806-10414417,10413311-10413757,10412219-10412236	Hist_deacetyl,PF00850.19,131,355
Sobic.006G067600.1.p	Sobic.006G067600.1.p	Sobic.006G067600,Chr06:42785485..42802516 forward	Sobic.006G067600.1.p,Sobic.006G067600.1,430,13,42785666-42785702,42786508-42786620,42786708-42786825,42792694-42792768,42792848-42793067,42793284-42793347,42800089-42800181,42800259-42800367,42800633-42800682,42800762-42800852,42801301-42801371,42801584-42801682,42801869-42801935,42802164-42802249;Sobic.006G067600.2.p,Sobic.006G067600.2,405,12,42786546-42786620,42786708-42786825,42792694-42792768…	Hist_deacetyl,PF00850.19,24,314
Sobic.002G366400.1.p	Sobic.002G366400.1.p	Sobic.002G366400,Chr02:72626015..72633974 forward	Sobic.002G366400.1.p,Sobic.002G366400.1,703,12,72626177-72626349,72626993-72627194,72627303-72627449,72627643-72627755,72628981-72629192,72629883-72629947,72630267-72630437,72630528-72630617,72631312-72631668,72631907-72632100,72632208-72632364,72632924-72632988,72633132-72633297	Hist_deacetyl,PF00850.19,36,336
Sobic.003G345900.1.p	Sobic.003G345900.1.p	Sobic.003G345900,Chr03:66687895..66692691 forward	Sobic.003G345900.1.p,Sobic.003G345900.1,430,7,66689271-66689522,66689654-66689728,66690039-66690140,66690276-66690347,66690846-66690902,66691005-66691256,66691345-66691526,66691665-66691965	Hist_deacetyl,PF00850.19,87,390
Sobic.010G176300.1.p	Sobic.010G176300.1.p	Sobic.010G176300,Chr10:51421688..51430413 reverse	Sobic.010G176300.1.p,Sobic.010G176300.1,518,6,51429769-51430308,51429239-51429679,51427595-51427825,51426353-51426444,51426197-51426260,51422642-51422722,51422412-51422519	Hist_deacetyl,PF00850.19,41,328
Sobic.003G200400.1.p	Sobic.003G200400.1.p	Sobic.003G200400,Chr03:52804743..52806221 reverse	Sobic.003G200400.1.p,Sobic.003G200400.1,492,0,52804743-52806221	Hist_deacetyl,PF00850.19,39,341
Sobic.002G043100.3.p	Sobic.002G043100.3.p	Sobic.002G043100,Chr02:4102704..4114852 reverse	Sobic.002G043100.3.p,Sobic.002G043100.3,629,15,4114311-4114817,4114105-4114195,4113269-4113327,4112678-4112753,4112221-4112285,4112063-4112118,4111718-4111841,4111466-4111591,4111314-4111364,4110675-4110743,4109937-4110045,4109565-4109644,4107987-4108069,4107495-4107540,4106690-4106858,4104050-4104228	Hist_deacetyl,PF00850.19,227,516
Sobic.009G153700.1.p	Sobic.009G153700.1.p	Sobic.009G153700,Chr09:50989141..50993395 reverse	Sobic.009G153700.1.p,Sobic.009G153700.1,390,2,50993024-50993312,50992002-50992582,50989778-50990080	Hist_deacetyl,PF00850.19,54,344
Sobic.010G172900.1.p	Sobic.010G172900.1.p	Sobic.010G172900,Chr10:50823396..50827585 reverse	Sobic.010G172900.1.p,Sobic.010G172900.1,350,12,50827396-50827497,50827255-50827310,50827044-50827161,50826886-50826948,50826734-50826802,50826470-50826636,50825304-50825368,50825185-50825231,50824618-50824662,50824470-50824520,50824017-50824103,50823667-50823754,50823468-50823562	Hist_deacetyl,PF00850.19,54,334
Sobic.004G094500.1.p	Sobic.004G094500.1.p	Sobic.004G094500,Chr04:8149964..8155289 forward	Sobic.004G094500.1.p,Sobic.004G094500.1,352,12,8150037-8150135,8150222-8150277,8150387-8150504,8150605-8150667,8150980-8151048,8151123-8151289,8151711-8151775,8151866-8151912,8152866-8152910,8153007-8153057,8154551-8154637,8154795-8154882,8154992-8155095	Hist_deacetyl,PF00850.19,55,333
Sobic.004G091200.1.p	Sobic.004G091200.1.p	Sobic.004G091200,Chr04:7759304..7763647 forward	Sobic.004G091200.1.p,Sobic.004G091200.1,517,6,7759402-7759944,7760238-7760678,7761230-7761460,7762599-7762690,7762786-7762846,7762931-7763008,7763136-7763243	Hist_deacetyl,PF00850.19,42,329
Sobic.007G114000.1.p	Sobic.007G114000.1.p	Sobic.007G114000,Chr07:47337646..47352128 forward	Sobic.007G114000.1.p,Sobic.007G114000.1,458,5,47337728-47338270,47346464-47346904,47346998-47347140,47351192-47351282,47351367-47351501,47351790-47351813	Hist_deacetyl,PF00850.19,41,330
Helianthus annuus	4232
HanXRQChr17g0543361	HanXRQChr17g0543361	HanXRQChr17g0543361,HanXRQChr17:33920943..33922835 forward	HanXRQChr17g0543361,HanXRQChr17g0543361,129,4,33920943-33920947,33921021-33921066,33921157-33921265,33921350-33921429,33921699-33921848	Hist_deacetyl,PF00850.19,2,81
HanXRQChr10g0300651	HanXRQChr10g0300651	HanXRQChr10g0300651,HanXRQChr10:155576331..155577458 reverse	HanXRQChr10g0300651,HanXRQChr10g0300651,247,2,155577170-155577458,155576776-155576858,155576331-155576702	Hist_deacetyl,PF00850.19,10,236
HanXRQChr17g0538441	HanXRQChr17g0538441	HanXRQChr17g0538441,HanXRQChr17:17220848..17224914 forward	HanXRQChr17g0538441,HanXRQChr17g0538441,358,12,17221011-17221145,17221257-17221312,17222181-17222298,17222388-17222450,17222537-17222605,17223119-17223285,17223368-17223432,17223516-17223562,17223651-17223695,17223767-17223817,17224142-17224228,17224328-17224415,17224492-17224577	Hist_deacetyl,PF00850.19,73,345
HanXRQChr01g0019731	HanXRQChr01g0019731	HanXRQChr01g0019731,HanXRQChr01:115411821..115416305 forward	HanXRQChr01g0019731,HanXRQChr01g0019731,430,13,115411995-115412031,115412426-115412538,115412621-115412738,115412823-115412897,115412973-115413192,115413277-115413340,115413966-115414058,115414143-115414251,115414363-115414412,115414505-115414595,115414714-115414784,115415234-115415332,115415455-115415521,115415857-115415942	Hist_deacetyl,PF00850.19,24,315
HanXRQChr08g0235101	HanXRQChr08g0235101	HanXRQChr08g0235101,HanXRQChr08:135091031..135097062 reverse	HanXRQChr08g0235101,HanXRQChr08g0235101,453,5,135096378-135096923,135094713-135095153,135094475-135094617,135092524-135092614,135092318-135092442,135091423-135091438	Hist_deacetyl,PF00850.19,40,331
HanXRQChr14g0433381	HanXRQChr14g0433381	HanXRQChr14g0433381,HanXRQChr14:55242459..55246920 forward	HanXRQChr14g0433381,HanXRQChr14g0433381,470,8,55242459-55242657,55244705-55244877,55245059-55245133,55245251-55245352,55245447-55245518,55245603-55245659,55245779-55246030,55246107-55246288,55246396-55246696	Hist_deacetyl,PF00850.19,127,429
HanXRQChr09g0251781	HanXRQChr09g0251781	HanXRQChr09g0251781,HanXRQChr09:109472653..109473782 forward	HanXRQChr09g0251781,HanXRQChr09g0251781,272,1,109472653-109472941,109473253-109473782	Hist_deacetyl,PF00850.19,99,261
HanXRQChr02g0059831	HanXRQChr02g0059831	HanXRQChr02g0059831,HanXRQChr02:179793966..179797122 reverse	HanXRQChr02g0059831,HanXRQChr02g0059831,388,2,179796632-179796905,179795258-179795838,179794183-179794494	Hist_deacetyl,PF00850.19,49,339
HanXRQChr10g0295221	HanXRQChr10g0295221	HanXRQChr10g0295221,HanXRQChr10:110867039..110867664 reverse	HanXRQChr10g0295221,HanXRQChr10g0295221,130,3,110867638-110867664,110867422-110867568,110867225-110867334,110867039-110867147	Hist_deacetyl,PF00850.19,4,129
HanXRQChr03g0070471	HanXRQChr03g0070471	HanXRQChr03g0070471,HanXRQChr03:69056064..69056585 forward	HanXRQChr03g0070471,HanXRQChr03g0070471,173,0,69056064-69056585	Hist_deacetyl,PF00850.19,6,162
HanXRQChr16g0502421	HanXRQChr16g0502421	HanXRQChr16g0502421,HanXRQChr16:17543529..17547751 forward	HanXRQChr16g0502421,HanXRQChr16g0502421,656,13,17543646-17543824,17544249-17544450,17544541-17544687,17544777-17544886,17544983-17545194,17545277-17545341,17545507-17545677,17545787-17545873,17545968-17546085,17546164-17546291,17546388-17546581,17546979-17547105,17547193-17547257,17547325-17547490	Hist_deacetyl,PF00850.19,38,337
HanXRQChr11g0345901	HanXRQChr11g0345901	HanXRQChr11g0345901,HanXRQChr11:139742362..139748765 reverse	HanXRQChr11g0345901,HanXRQChr11g0345901,430,13,139748482-139748518,139747502-139747614,139747287-139747404,139746645-139746719,139746342-139746561,139745401-139745464,139745222-139745314,139745025-139745133,139744875-139744924,139744697-139744787,139744507-139744577,139744129-139744227,139743920-139743986,139742774-139742859	Hist_deacetyl,PF00850.19,24,315
HanXRQChr09g0269881	HanXRQChr09g0269881	HanXRQChr09g0269881,HanXRQChr09:187894183..187900716 reverse	HanXRQChr09g0269881,HanXRQChr09g0269881,546,16,187900009-187900092,187898908-187899081,187898651-187898765,187898078-187898154,187897886-187897961,187897731-187897795,187897579-187897634,187897341-187897464,187897130-187897255,187896976-187897026,187896811-187896879,187896612-187896720,187896447-187896526,187896261-187896343,187896110-187896155,187895838-187896009,187894652-187894785	Hist_deacetyl,PF00850.19,158,447
HanXRQChr16g0512191	HanXRQChr16g0512191	HanXRQChr16g0512191,HanXRQChr16:84435895..84442680 reverse	HanXRQChr16g0512191,HanXRQChr16g0512191,457,6,84440946-84441362,84439911-84440351,84439585-84439815,84437958-84438019,84437788-84437845,84436601-84436672,84436415-84436507	Hist_deacetyl,PF00850.19,2,287
Panicum virgatum	38727
Pavir.3NG072600.2.p	Pavir.3NG072600.2.p	Pavir.3NG072600,Chr03N:3235784..3238572 forward	Pavir.3NG072600.2.p,Pavir.3NG072600.2,417,9,3235784-3236032,3236379-3236453,3236800-3236901,3237061-3237129,3237401-3237457,3237577-3237756,3237803-3237879,3237943-3238060,3238091-3238116,3238272-3238572	Hist_deacetyl,PF00850.19,86,377
Pavir.1KG117200.1.p	Pavir.1KG117200.1.p	Pavir.1KG117200,Chr01K:9930409..9934962 forward	Pavir.1KG117200.1.p,Pavir.1KG117200.1,517,6,9930495-9931037,9931575-9932015,9932608-9932838,9933854-9933945,9934062-9934125,9934203-9934280,9934408-9934512;Pavir.1KG117200.2.p,Pavir.1KG117200.2,491,7,9930495-9931037,9931575-9931646,9931725-9932015,9932608-9932838,9933854-9933945,9934062-9934125,9934203-9934280,9934408-9934512	Hist_deacetyl,PF00850.19,42,329
Pavir.5NG373400.1.p	Pavir.5NG373400.1.p	Pavir.5NG373400,Chr05N:41880804..41882484 forward	Pavir.5NG373400.1.p,Pavir.5NG373400.1,461,1,41880804-41881817,41881990-41882361	Hist_deacetyl,PF00850.19,38,340
Pavir.1KG321500.1.p	Pavir.1KG321500.1.p	Pavir.1KG321500,Chr01K:34117158..34126335 reverse	Pavir.1KG321500.1.p,Pavir.1KG321500.1,596,15,34124607-34125041,34124401-34124491,34123604-34123662,34123003-34123078,34122531-34122595,34122400-34122455,34122142-34122265,34121919-34122044,34121764-34121814,34121100-34121168,34120479-34120587,34120004-34120083,34119125-34119207,34118732-34118777,34118199-34118364,34117505-34117659	Hist_deacetyl,PF00850.19,203,492
Pavir.5KG402100.2.p	Pavir.5KG402100.2.p	Pavir.5KG402100,Chr05K:37837758..37838726 forward	Pavir.5KG402100.2.p,Pavir.5KG402100.2,218,2,37837758-37837806,37837921-37838222,37838421-37838726	Hist_deacetyl,PF00850.19,64,100
Pavir.7NG213700.1.p	Pavir.7NG213700.1.p	Pavir.7NG213700,Chr07N:28043600..28049087 forward	Pavir.7NG213700.1.p,Pavir.7NG213700.1,430,13,28043782-28043818,28044556-28044668,28044756-28044873,28045263-28045337,28045418-28045637,28046013-28046076,28046859-28046951,28047035-28047143,28047414-28047463,28047541-28047631,28047807-28047877,28048051-28048149,28048356-28048422,28048671-28048756;Pavir.7NG213700.5.p,Pavir.7NG213700.5,372,12,28043782-28043818,28044556-28044612,28045263-28045337,280…	Hist_deacetyl,PF00850.19,24,314
Pavir.5NG378100.1.p	Pavir.5NG378100.1.p	Pavir.5NG378100,Chr05N:42207548..42209118 reverse	Pavir.5NG378100.1.p,Pavir.5NG378100.1,378,1,42208096-42209118,42207829-42207942	Hist_deacetyl,PF00850.19,41,343
Pavir.5NG485186.1.p	Pavir.5NG485186.1.p	Pavir.5NG485186,Chr05N:56054921..56059094 reverse	Pavir.5NG485186.1.p,Pavir.5NG485186.1,502,11,56058558-56058653,56058168-56058245,56057759-56057833,56057539-56057613,56057310-56057348,56057042-56057172,56056773-56056947,56056554-56056700,56056141-56056465,56055960-56056024,56055711-56055881,56055511-56055642	Hist_deacetyl,PF00850.19,143,433
Pavir.5KG406507.1.p	Pavir.5KG406507.1.p	Pavir.5KG406507,Chr05K:36704174..36713069 reverse	Pavir.5KG406507.1.p,Pavir.5KG406507.1,585,5,36712716-36713069,36712324-36712602,36708353-36708601,36707835-36708207,36706700-36707097,36704174-36704278	Hist_deacetyl,PF00850.19,119,296;Hist_deacetyl,PF00850.19,38,92
Pavir.5KG406500.1.p	Pavir.5KG406500.1.p	Pavir.5KG406500,Chr05K:36660406..36661664 reverse	Pavir.5KG406500.1.p,Pavir.5KG406500.1,338,1,36661092-36661605,36660444-36660946	Hist_deacetyl,PF00850.19,10,69
Pavir.1NG116400.1.p	Pavir.1NG116400.1.p	Pavir.1NG116400,Chr01N:10918875..10923759 forward	Pavir.1NG116400.1.p,Pavir.1NG116400.1,356,12,10918980-10919090,10919163-10919218,10919321-10919438,10919540-10919602,10919840-10919908,10920003-10920169,10920431-10920495,10920584-10920630,10921553-10921597,10921696-10921746,10922944-10923030,10923188-10923275,10923369-10923472;Pavir.1NG116400.2.p,Pavir.1NG116400.2,339,11,10918980-10919090,10919163-10919218,10919321-10919438,10919540-10919602,109…	Hist_deacetyl,PF00850.19,59,337
Pavir.2NG577700.1.p	Pavir.2NG577700.1.p	Pavir.2NG577700,Chr02N:64842766..64855533 forward	Pavir.2NG577700.1.p,Pavir.2NG577700.1,704,12,64842911-64843086,64843738-64843939,64844043-64844189,64844344-64844456,64845291-64845502,64851362-64851426,64851775-64851945,64852037-64852126,64853037-64853393,64853634-64853827,64853927-64854083,64854873-64854937,64855001-64855166;Pavir.2NG577700.2.p,Pavir.2NG577700.2,661,11,64843691-64843939,64844043-64844189,64844344-64844456,64845291-64845502,648…	Hist_deacetyl,PF00850.19,37,337
Pavir.1KG192400.1.p	Pavir.1KG192400.1.p	Pavir.1KG192400,Chr01K:10726228..10738610 forward	Pavir.1KG192400.1.p,Pavir.1KG192400.1,160,6,10726228-10726288,10726380-10726426,10727384-10727428,10727528-10727578,10738080-10738166,10738326-10738413,10738507-10738610	Hist_deacetyl,PF00850.19,1,141
Pavir.3NG140741.1.p	Pavir.3NG140741.1.p	Pavir.3NG140741,Chr03N:25636070..25639581 forward	Pavir.3NG140741.1.p,Pavir.3NG140741.1,390,2,25636150-25636438,25636566-25637146,25638325-25638627	Hist_deacetyl,PF00850.19,54,344
Pavir.3KG539900.1.p	Pavir.3KG539900.1.p	Pavir.3KG539900,Chr03K:61253130..61258797 forward	Pavir.3KG539900.1.p,Pavir.3KG539900.1,549,7,61253130-61253360,61253995-61254423,61254742-61255182,61255751-61255981,61257619-61257689,61257787-61257850,61257935-61258012,61258118-61258222	Hist_deacetyl,PF00850.19,81,368
Pavir.1NG267000.1.p	Pavir.1NG267000.1.p	Pavir.1NG267000,Chr01N:43510696..43521369 reverse	Pavir.1NG267000.1.p,Pavir.1NG267000.1,603,15,43519598-43520053,43519393-43519483,43518555-43518613,43517955-43518030,43517493-43517557,43517362-43517417,43517105-43517228,43516882-43517007,43516727-43516777,43514667-43514735,43514040-43514148,43513561-43513640,43512670-43512752,43512282-43512327,43511743-43511908,43511054-43511208;Pavir.1NG267000.2.p,Pavir.1NG267000.2,546,15,43519598-43520053,435…	Hist_deacetyl,PF00850.19,210,499
Pavir.6NG181800.1.p	Pavir.6NG181800.1.p	Pavir.6NG181800,Chr06N:28134253..28145152 reverse	Pavir.6NG181800.1.p,Pavir.6NG181800.1,458,5,28144536-28145078,28136192-28136632,28135948-28136090,28135464-28135554,28135239-28135373,28134654-28134677;Pavir.6NG181800.2.p,Pavir.6NG181800.2,435,3,28144536-28145078,28136192-28136632,28135948-28136090,28135374-28135554	Hist_deacetyl,PF00850.19,41,330
Pavir.4NG215100.3.p	Pavir.4NG215100.3.p	Pavir.4NG215100,Chr04N:34479079..34483824 reverse	Pavir.4NG215100.3.p,Pavir.4NG215100.3,430,12,34483464-34483805,34483315-34483370,34483084-34483201,34482922-34482984,34482759-34482827,34482488-34482654,34481746-34481810,34481618-34481664,34480819-34480863,34480693-34480743,34480135-34480221,34479465-34479552,34479272-34479366	Hist_deacetyl,PF00850.19,135,414
Pavir.3KG122243.1.p	Pavir.3KG122243.1.p	Pavir.3KG122243,Chr03K:24309325..24316544 forward	Pavir.3KG122243.1.p,Pavir.3KG122243.1,462,2,24313073-24313577,24313699-24314279,24315460-24315762	Hist_deacetyl,PF00850.19,126,416
Pavir.1NG101100.1.p	Pavir.1NG101100.1.p	Pavir.1NG101100,Chr01N:10098059..10102666 forward	Pavir.1NG101100.1.p,Pavir.1NG101100.1,518,6,10098146-10098688,10099152-10099592,10100157-10100387,10101395-10101486,10101619-10101682,10101756-10101836,10102209-10102313;Pavir.1NG101100.2.p,Pavir.1NG101100.2,517,6,10098146-10098688,10099152-10099592,10100157-10100387,10101395-10101486,10101619-10101682,10101759-10101836,10102209-10102313	Hist_deacetyl,PF00850.19,42,329
Pavir.7KG122900.2.p	Pavir.7KG122900.2.p	Pavir.7KG122900,Chr07K:30777931..30786752 forward	Pavir.7KG122900.2.p,Pavir.7KG122900.2,555,14,30778527-30778688,30780069-30780318,30782564-30782676,30782764-30782881,30783268-30783342,30783420-30783639,30783833-30783896,30784427-30784519,30784603-30784711,30784979-30785028,30785106-30785196,30785375-30785445,30785656-30785754,30785957-30786023,30786274-30786359;Pavir.7KG122900.4.p,Pavir.7KG122900.4,367,11,30782880-30782958,30783268-30783342,307…	Hist_deacetyl,PF00850.19,149,439
Pavir.2KG526600.4.p	Pavir.2KG526600.4.p	Pavir.2KG526600,Chr02K:63348788..63359225 forward	Pavir.2KG526600.4.p,Pavir.2KG526600.4,698,12,63348917-63349074,63352392-63352593,63352711-63352857,63353017-63353129,63354256-63354467,63354816-63354880,63355172-63355342,63355444-63355533,63356321-63356677,63356919-63357112,63357214-63357370,63357930-63357994,63358155-63358320;Pavir.2KG526600.5.p,Pavir.2KG526600.5,684,12,63348917-63349074,63352392-63352593,63352711-63352857,63353017-63353087,633…	Hist_deacetyl,PF00850.19,31,331
Pavir.6KG137900.1.p	Pavir.6KG137900.1.p	Pavir.6KG137900,Chr06K:25800525..25807261 reverse	Pavir.6KG137900.1.p,Pavir.6KG137900.1,532,5,25805648-25806412,25802330-25802770,25802085-25802227,25801613-25801703,25801388-25801522,25800815-25800838	Hist_deacetyl,PF00850.19,115,404
Pavir.4NG202800.1.p	Pavir.4NG202800.1.p	Pavir.4NG202800,Chr04N:37968976..37973838 reverse	Pavir.4NG202800.1.p,Pavir.4NG202800.1,518,6,37973177-37973716,37972644-37973084,37971344-37971574,37970346-37970437,37970189-37970252,37969671-37969751,37969374-37969481	Hist_deacetyl,PF00850.19,41,328
Pavir.4KG281260.1.p	Pavir.4KG281260.1.p	Pavir.4KG281260,Chr04K:35670056..35674264 reverse	Pavir.4KG281260.1.p,Pavir.4KG281260.1,351,12,35673923-35674027,35673769-35673824,35673564-35673681,35673394-35673456,35673230-35673298,35672961-35673127,35672213-35672277,35672085-35672131,35671610-35671654,35671484-35671534,35670915-35671001,35670442-35670529,35670247-35670341;Pavir.4KG281260.2.p,Pavir.4KG281260.2,346,12,35673923-35674027,35673769-35673824,35673564-35673681,35673394-35673456,356…	Hist_deacetyl,PF00850.19,55,335
Pavir.3KG055300.1.p	Pavir.3KG055300.1.p	Pavir.3KG055300,Chr03K:3861802..3866027 forward	Pavir.3KG055300.1.p,Pavir.3KG055300.1,429,7,3862664-3862912,3863420-3863494,3863835-3863936,3864097-3864168,3864441-3864497,3864616-3864867,3864967-3865148,3865324-3865624;Pavir.3KG055300.2.p,Pavir.3KG055300.2,424,7,3862664-3862912,3863420-3863494,3863850-3863936,3864097-3864168,3864441-3864497,3864616-3864867,3864967-3865148,3865324-3865624	Hist_deacetyl,PF00850.19,86,389
Pavir.4KG294700.1.p	Pavir.4KG294700.1.p	Pavir.4KG294700,Chr04K:36510521..36515709 reverse	Pavir.4KG294700.1.p,Pavir.4KG294700.1,518,6,36514987-36515526,36514449-36514889,36513136-36513366,36512142-36512233,36511982-36512045,36511255-36511335,36510952-36511059;Pavir.4KG294700.3.p,Pavir.4KG294700.3,446,3,36514987-36515526,36514449-36514889,36513136-36513366,36512105-36512233;Pavir.4KG294700.2.p,Pavir.4KG294700.2,446,3,36514987-36515526,36514449-36514889,36513136-36513366,36512105-365122…	Hist_deacetyl,PF00850.19,41,328
Salix purpurea	77065
Sapur.012G062500.1.p	Sapur.012G062500.1.p	Sapur.012G062500,Chr12:7124676..7128591 reverse	Sapur.012G062500.1.p,Sapur.012G062500.1,439,4,7127923-7128465,7126814-7127254,7126588-7126730,7126076-7126166,7125873-7125974;Sapur.012G062500.2.p,Sapur.012G062500.2,439,4,7127923-7128465,7126814-7127254,7126588-7126730,7126076-7126166,7125873-7125974;Sapur.012G062500.3.p,Sapur.012G062500.3,339,1,7127923-7128465,7126778-7127254	Hist_deacetyl,PF00850.19,39,330
Sapur.004G065800.1.p	Sapur.004G065800.1.p	Sapur.004G065800,Chr04:5119984..5125538 forward	Sapur.004G065800.1.p,Sapur.004G065800.1,655,13,5120237-5120409,5120509-5120710,5121138-5121284,5121394-5121506,5121867-5122078,5122700-5122764,5123032-5123202,5123351-5123434,5123780-5123900,5123988-5124109,5124293-5124486,5124676-5124805,5124924-5124988,5125072-5125240;Sapur.004G065800.2.p,Sapur.004G065800.2,655,13,5120237-5120409,5120509-5120710,5121138-5121284,5121394-5121506,5121867-5122078,5…	Hist_deacetyl,PF00850.19,36,336
Sapur.15WG100600.1.p	Sapur.15WG100600.1.p	Sapur.15WG100600,Chr15W:11712093..11716296 reverse	Sapur.15WG100600.1.p,Sapur.15WG100600.1,467,5,11715644-11716186,11714511-11714951,11714253-11714395,11713275-11713365,11713050-11713183,11712619-11712670;Sapur.15WG100600.3.p,Sapur.15WG100600.3,452,5,11715644-11716186,11714511-11714951,11714253-11714395,11713275-11713365,11713050-11713183,11712957-11712963;Sapur.15WG100600.2.p,Sapur.15WG100600.2,416,3,11715644-11716186,11714511-11714951,11714253-…	Hist_deacetyl,PF00850.19,39,330
Sapur.009G012300.1.p	Sapur.009G012300.1.p	Sapur.009G012300,Chr09:1513113..1515808 forward	Sapur.009G012300.1.p,Sapur.009G012300.1,398,3,1513163-1513180,1513257-1513548,1513749-1514332,1515189-1515491;Sapur.009G012300.2.p,Sapur.009G012300.2,397,3,1513163-1513180,1513257-1513548,1513752-1514332,1515189-1515491;Sapur.009G012300.3.p,Sapur.009G012300.3,379,2,1513293-1513548,1513752-1514332,1515189-1515491	Hist_deacetyl,PF00850.19,61,352
Sapur.15ZG083200.1.p	Sapur.15ZG083200.1.p	Sapur.15ZG083200,Chr15Z:9358492..9362695 reverse	Sapur.15ZG083200.1.p,Sapur.15ZG083200.1,467,5,9362043-9362585,9360910-9361350,9360652-9360794,9359674-9359764,9359449-9359582,9359018-9359069;Sapur.15ZG083200.3.p,Sapur.15ZG083200.3,452,5,9362043-9362585,9360910-9361350,9360652-9360794,9359674-9359764,9359449-9359582,9359356-9359362;Sapur.15ZG083200.2.p,Sapur.15ZG083200.2,416,3,9362043-9362585,9360910-9361350,9360652-9360794,9359641-9359764	Hist_deacetyl,PF00850.19,39,330
Sapur.004G157700.1.p	Sapur.004G157700.1.p	Sapur.004G157700,Chr04:14499526..14502929 forward	Sapur.004G157700.1.p,Sapur.004G157700.1,499,6,14500057-14500587,14500741-14501181,14501323-14501553,14501770-14501840,14501925-14501982,14502336-14502407,14502530-14502625;Sapur.004G157700.2.p,Sapur.004G157700.2,499,6,14500057-14500587,14500741-14501181,14501323-14501553,14501770-14501840,14501925-14501982,14502336-14502407,14502530-14502625;Sapur.004G157700.3.p,Sapur.004G157700.3,499,6,14500057-…	Hist_deacetyl,PF00850.19,37,325
Sapur.011G116100.1.p	Sapur.011G116100.1.p	Sapur.011G116100,Chr11:13157616..13163037 reverse	Sapur.011G116100.1.p,Sapur.011G116100.1,429,13,13162896-13162932,13162633-13162745,13162411-13162528,13161523-13161597,13161208-13161427,13161052-13161115,13160533-13160625,13160314-13160422,13160105-13160154,13159932-13160022,13159225-13159295,13159011-13159112,13158341-13158407,13158098-13158177;Sapur.011G116100.2.p,Sapur.011G116100.2,428,13,13162896-13162932,13162633-13162745,13162411-13162528…	Hist_deacetyl,PF00850.19,24,315
Sapur.012G042700.1.p	Sapur.012G042700.1.p	Sapur.012G042700,Chr12:4057784..4072802 reverse	Sapur.012G042700.1.p,Sapur.012G042700.1,594,16,4071855-4072082,4071556-4071732,4071317-4071431,4069976-4070052,4063588-4063663,4063236-4063300,4063052-4063107,4062336-4062459,4062114-4062239,4061921-4061971,4061395-4061463,4060076-4060184,4059300-4059379,4058909-4058991,4058780-4058825,4058328-4058493,4058045-4058181;Sapur.012G042700.2.p,Sapur.012G042700.2,592,16,4071861-4072082,4071556-4071732,4…	Hist_deacetyl,PF00850.19,207,496
Sapur.005G048800.1.p	Sapur.005G048800.1.p	Sapur.005G048800,Chr05:3541876..3547964 reverse	Sapur.005G048800.1.p,Sapur.005G048800.1,416,8,3547853-3547889,3547021-3547193,3546417-3546491,3545409-3545510,3544859-3544930,3544481-3544537,3544013-3544264,3542719-3542900,3542158-3542458;Sapur.005G048800.2.p,Sapur.005G048800.2,317,7,3547853-3547889,3547021-3547193,3546417-3546491,3545409-3545510,3544859-3544930,3544481-3544537,3544013-3544264,3542715-3542900	Hist_deacetyl,PF00850.19,73,375
Sapur.007G093900.1.p	Sapur.007G093900.1.p	Sapur.007G093900,Chr07:10229970..10232244 forward	Sapur.007G093900.1.p,Sapur.007G093900.1,73,1,10230098-10230204,10231602-10231716	Hist_deacetyl,PF00850.19,3,35
Sapur.006G190000.1.p	Sapur.006G190000.1.p	Sapur.006G190000,Chr06:16971912..16978517 forward	Sapur.006G190000.1.p,Sapur.006G190000.1,352,12,16972140-16972247,16972323-16972378,16973411-16973528,16973808-16973870,16974308-16974376,16975368-16975534,16975654-16975718,16975812-16975858,16976060-16976104,16976187-16976237,16976882-16976968,16977403-16977490,16978379-16978473;Sapur.006G190000.2.p,Sapur.006G190000.2,294,10,16972140-16972247,16973808-16973870,16974308-16974376,16975368-16975534…	Hist_deacetyl,PF00850.19,65,334
Oryza barthii	65489
OBART01G20930.1	OBART01G20930.1	OBART01G20930,1:18567664..18574938 reverse	OBART01G20930.1,OBART01G20930.1,902,7,18567664-18567675,18568292-18568321,18568571-18568712,18569450-18570009,18571657-18571990,18572021-18572260,18573002-18573369,18573916-18574938	Hist_deacetyl,PF00850.19,39,343;Aa_trans,PF01490.18,656,740;Aa_trans,PF01490.18,539,599
OBART06G19560.1	OBART06G19560.1	OBART06G19560,6:18733138..18738461 reverse	OBART06G19560.1,OBART06G19560.1,518,6,18733138-18733245,18733370-18733450,18735909-18735972,18736066-18736157,18736718-18736948,18737412-18737852,18737922-18738461;OBART06G19560.2,OBART06G19560.2,457,5,18734917-18734922,18735909-18735972,18736066-18736157,18736718-18736948,18737412-18737852,18737922-18738461;OBART06G19560.3,OBART06G19560.3,78,2,18733138-18733245,18733370-18733450,18734030-18734077	Hist_deacetyl,PF00850.19,41,328
OBART12G04910.1	OBART12G04910.1	OBART12G04910,12:3674656..3680134 forward	OBART12G04910.1,OBART12G04910.1,443,8,3674911-3674950,3675941-3676191,3676542-3676616,3676907-3677008,3677224-3677295,3678302-3678358,3678479-3678730,3678829-3679010,3679409-3679709	Hist_deacetyl,PF00850.19,100,403
OBART02G08680.1	OBART02G08680.1	OBART02G08680,2:6039350..6045308 reverse	OBART02G08680.1,OBART02G08680.1,484,5,6039350-6039424,6041367-6041427,6041510-6041601,6041711-6041941,6042781-6043221,6044754-6045308	Hist_deacetyl,PF00850.19,43,333
OBART01G07700.1	OBART01G07700.1	OBART01G07700,1:5794965..5795360 forward	OBART01G07700.1,OBART01G07700.1,131,0,5794965-5795360	Hist_deacetyl,PF00850.19,3,117
OBART02G08720.1	OBART02G08720.1	OBART02G08720,2:6061858..6068158 forward	OBART02G08720.1,OBART02G08720.1,443,7,6062075-6062142,6062271-6062757,6063725-6064022,6064866-6064888,6064931-6065161,6065279-6065370,6065452-6065512,6067740-6067811	Hist_deacetyl,PF00850.19,43,289
OBART07G21300.1	OBART07G21300.1	OBART07G21300,7:19545168..19551497 forward	OBART07G21300.1,OBART07G21300.1,635,10,19545245-19545414,19545961-19546162,19546261-19546407,19546564-19546676,19547303-19547514,19547916-19547980,19548300-19548470,19549262-19549606,19549699-19549892,19550011-19550167,19550885-19551016	Hist_deacetyl,PF00850.19,35,335
OBART08G11650.1	OBART08G11650.1	OBART08G11650,8:11760894..11765765 forward	OBART08G11650.1,OBART08G11650.1,361,6,11760894-11760917,11761054-11761281,11763284-11763724,11763816-11763958,11764386-11764476,11764561-11764695,11765242-11765265	Hist_deacetyl,PF00850.19,12,233
OBART11G05910.1	OBART11G05910.1	OBART11G05910,11:4533897..4549336 forward	OBART11G05910.1,OBART11G05910.1,1190,8,4533897-4534018,4534083-4534456,4534485-4535018,4544168-4544261,4544347-4545406,4545851-4546006,4546092-4546271,4547923-4547930,4548295-4549336	Hist_deacetyl,PF00850.19,886,1188;F-box,PF00646.33,406,443;F-box,PF00646.33,81,116
OBART08G16670.1	OBART08G16670.1	OBART08G16670,8:16909791..16910234 reverse	OBART08G16670.1,OBART08G16670.1,147,0,16909791-16910234	Hist_deacetyl,PF00850.19,2,102
OBART07G04070.1	OBART07G04070.1	OBART07G04070,7:3167368..3177096 reverse	OBART07G04070.1,OBART07G04070.1,744,18,3167370-3167536,3168627-3168795,3169292-3169337,3169624-3169706,3170342-3170421,3171269-3171377,3171614-3171682,3171821-3171871,3172006-3172131,3172259-3172382,3172564-3172619,3172737-3172801,3173386-3173461,3173992-3174050,3174217-3174307,3174432-3174950,3175731-3175871,3176441-3176587,3177040-3177096;OBART07G04070.2,OBART07G04070.2,667,17,3167370-3167536,3…	Hist_deacetyl,PF00850.19,346,635
OBART04G11700.1	OBART04G11700.1	OBART04G11700,4:13950939..13956526 forward	OBART04G11700.1,OBART04G11700.1,428,13,13951134-13951170,13951899-13952011,13952105-13952216,13952914-13952988,13953054-13953273,13953466-13953529,13954251-13954343,13954422-13954530,13954816-13954865,13954939-13955029,13955264-13955334,13955583-13955681,13955849-13955915,13956115-13956200	Hist_deacetyl,PF00850.19,24,312
OBART06G18360.1	OBART06G18360.1	OBART06G18360,6:17365092..17368792 reverse	OBART06G18360.1,OBART06G18360.1,352,12,17365092-17365186,17365283-17365370,17365593-17365679,17366157-17366207,17366306-17366350,17366703-17366749,17366823-17366887,17367744-17367910,17367982-17368050,17368138-17368200,17368325-17368442,17368542-17368597,17368685-17368792	Hist_deacetyl,PF00850.19,57,336
OBART05G18100.1	OBART05G18100.1	OBART05G18100,5:17028283..17036334 reverse	OBART05G18100.1,OBART05G18100.1,713,7,17028283-17028585,17029183-17029763,17032221-17032255,17032266-17032549,17033184-17033704,17035235-17035355,17035921-17036132,17036250-17036334;OBART05G18100.2,OBART05G18100.2,682,6,17028283-17028585,17029183-17029763,17030408-17030481,17032266-17032549,17033184-17033693,17035921-17036132,17036250-17036334;OBART05G18100.3,OBART05G18100.3,433,4,17028283-170285…	Hist_deacetyl,PF00850.19,434,667;Hist_deacetyl,PF00850.19,99,313;Hist_deacetyl,PF00850.19,315,367
Oryza longistaminata	4528
KN538685.1_FGP052	KN538685.1_FGP052	KN538685.1_FG052,KN538685.1:346854..351261 reverse	KN538685.1_FGP052,KN538685.1_FGT052,463,8,346854-347154,347553-347734,347833-348084,348205-348261,348814-348945,349161-349262,349548-349622,349981-350231,351222-351261	Hist_deacetyl,PF00850.19,100,423
KN538783.1_FGP004	KN538783.1_FGP004	KN538783.1_FG004,KN538783.1:202349..203792 forward	KN538783.1_FGP004,KN538783.1_FGT004,187,1,202349-202510,203391-203792	Hist_deacetyl,PF00850.19,1,54
KN539375.1_FGP010	KN539375.1_FGP010	KN539375.1_FG010,KN539375.1:68350..70220 forward	KN539375.1_FGP010,KN539375.1_FGT010,362,2,68350-68554,68740-69320,69918-70220	Hist_deacetyl,PF00850.19,26,316
KN538895.1_FGP007	KN538895.1_FGP007	KN538895.1_FG007,KN538895.1:103879..108950 forward	KN538895.1_FGP007,KN538895.1_FGT007,605,10,103879-104070,104169-104315,104470-104582,105217-105428,105830-105894,106212-106382,107170-107505,107598-107791,107910-108066,108565-108629,108785-108950	Hist_deacetyl,PF00850.19,2,275
KN538683.1_FGP161	KN538683.1_FGP161	KN538683.1_FG161,KN538683.1:645107..646552 reverse	KN538683.1_FGP161,KN538683.1_FGT161,377,1,645107-646180,646493-646552	Hist_deacetyl,PF00850.19,19,260
KN539689.1_FGP004	KN539689.1_FGP004	KN539689.1_FG004,KN539689.1:31536..34906 reverse	KN539689.1_FGP004,KN539689.1_FGT004,281,8,31536-31814,32037-32123,32603-32653,32752-32796,33149-33195,33269-33333,33822-33894,34584-34646,34771-34906	Hist_deacetyl,PF00850.19,91,223
KN539089.1_FGP007	KN539089.1_FGP007	KN539089.1_FG007,KN539089.1:135768..149768 reverse	KN539089.1_FGP007,KN539089.1_FGT007,999,28,135768-135934,137025-137193,137690-137735,138265-138347,138983-139062,139916-140024,140261-140329,140468-140518,140653-140778,140906-141029,141211-141266,141384-141448,142033-142108,142639-142697,142864-142954,143079-143673,145744-145819,146165-146324,146428-146493,146601-146681,146803-146880,147026-147112,147528-147624,147666-147739,148087-148175,148278…	Hist_deacetyl,PF00850.19,601,890;Syntaxin,PF00804.25,34,257;SNARE,PF05739.19,259,310
KN539499.1_FGP001	KN539499.1_FGP001	KN539499.1_FG001,KN539499.1:5532..22005 forward	KN539499.1_FGP001,KN539499.1_FGT001,1227,22,5532-6152,6252-6432,7146-7258,7391-7495,7929-7998,8463-8518,9663-9740,9773-9823,10091-10195,10300-10344,10425-10536,11029-11231,11755-11841,12692-12788,13025-13092,15764-16204,17033-17263,17379-17470,17552-17612,19306-19485,20249-20326,21143-21373,21628-22005	Hist_deacetyl,PF00850.19,661,812;Pkinase,PF00069.25,1026,1143
KN540811.1_FGP001	KN540811.1_FGP001	KN540811.1_FG001,KN540811.1:626..5065 forward	KN540811.1_FGP001,KN540811.1_FGT001,378,6,626-679,1187-1627,2413-2643,2753-2844,2933-2993,3807-3884,4886-5065	Hist_deacetyl,PF00850.19,17,166
KN538812.1_FGP002	KN538812.1_FGP002	KN538812.1_FG002,KN538812.1:37770..41383 reverse	KN538812.1_FGP002,KN538812.1_FGT002,296,2,37770-37845,40519-40793,40844-41383	Hist_deacetyl,PF00850.19,177,272;GH3,PF03321.13,17,103
KN538947.1_FGP014	KN538947.1_FGP014	KN538947.1_FG014,KN538947.1:81621..86123 reverse	KN538947.1_FGP014,KN538947.1_FGT014,232,5,81621-81644,82191-82325,82407-82497,82927-83069,83365-83601,86055-86123	Hist_deacetyl,PF00850.19,20,104
KN538765.1_FGP002	KN538765.1_FGP002	KN538765.1_FG002,KN538765.1:174067..182756 reverse	KN538765.1_FGP002,KN538765.1_FGT002,865,19,174067-174396,174538-174586,174672-175165,175414-175625,175702-175867,176336-176495,177501-177546,177737-177784,177984-178050,178214-178312,178560-178630,178865-178955,179029-179078,179364-179472,179551-179643,180367-180430,180624-180843,180909-180983,181876-181992,182720-182756	Glyco_hydro_100,PF12899.7,395,823;Hist_deacetyl,PF00850.19,52,276
KN538683.1_FGP175	KN538683.1_FGP175	KN538683.1_FG175,KN538683.1:664861..666228 forward	KN538683.1_FGP175,KN538683.1_FGT175,455,0,664861-666228	Hist_deacetyl,PF00850.19,38,339
AMDW01026671.1_FGP001	AMDW01026671.1_FGP001	AMDW01026671.1_FG001,AMDW01026671.1:2..349 forward	AMDW01026671.1_FGP001,AMDW01026671.1_FGT001,116,0,2-349	Hist_deacetyl,PF00850.19,4,115
Amaranthus hypochondriacus	28502
AH006165-RA	AH006165-RA	AH006165,Scaffold_3:24294441..24313861 forward	AH006165-RA,AH006165-RA,383,12,24294647-24294683,24294757-24294869,24295080-24295197,24300752-24300826,24300911-24301130,24302372-24302435,24302628-24302720,24302824-24302932,24303051-24303100,24303185-24303275,24303394-24303464,24310420-24310518,24310838-24310849	Hist_deacetyl,PF00850.19,24,315
AH017148-RA	AH017148-RA	AH017148,Scaffold_11:12943063..12949442 reverse	AH017148-RA,AH017148-RA,318,11,12949233-12949325,12949087-12949142,12947157-12947274,12946943-12947004,12946241-12946268,12945950-12946116,12945808-12945872,12945677-12945723,12944957-12945001,12944422-12944508,12943793-12943880,12943281-12943381	Hist_deacetyl,PF00850.19,120,212;Hist_deacetyl,PF00850.19,231,300;Hist_deacetyl,PF00850.19,52,100
AH010319-RA	AH010319-RA	AH010319,Scaffold_6:13264098..13274333 forward	AH010319-RA,AH010319-RA,500,6,13264585-13265112,13268432-13268872,13269871-13270101,13271400-13271470,13271808-13271868,13273688-13273759,13273850-13273948	Hist_deacetyl,PF00850.19,36,324
AH017422-RA	AH017422-RA	AH017422,Scaffold_11:16112733..16138799 forward	AH017422-RA,AH017422-RA,583,15,16116552-16116569,16118692-16118767,16118905-16118969,16120743-16120798,16122068-16122401,16122494-16122544,16123271-16123365,16125437-16125770,16125863-16125913,16126739-16126807,16131559-16131667,16133026-16133105,16133210-16133292,16133377-16133422,16137232-16137403,16138497-16138609	Hist_deacetyl,PF00850.19,235,491;Hist_deacetyl,PF00850.19,14,200
AH017510-RA	AH017510-RA	AH017510,Scaffold_11:17112709..17124113 reverse	AH017510-RA,AH017510-RA,645,13,17123792-17123976,17121618-17121819,17120800-17120946,17120592-17120704,17120254-17120465,17119665-17119729,17119146-17119316,17118975-17119061,17117539-17117638,17117323-17117441,17113894-17114075,17113582-17113705,17113323-17113387,17113072-17113237	Hist_deacetyl,PF00850.19,40,341
AH017939-RA	AH017939-RA	AH017939,Scaffold_11:21679926..21685494 forward	AH017939-RA,AH017939-RA,397,4,21680186-21680614,21682719-21683159,21683286-21683428,21684530-21684620,21684711-21684800	Hist_deacetyl,PF00850.19,2,292
AH022694-RA	AH022694-RA	AH022694,Scaffold_15:16358337..16366484 reverse	AH022694-RA,AH022694-RA,201,1,16364768-16365055,16360523-16360840	Hist_deacetyl,PF00850.19,7,149;Hist_deacetyl,PF00850.19,166,199
AH003492-RA	AH003492-RA	AH003492,Scaffold_2:18857433..18872246 forward	AH003492-RA,AH003492-RA,515,8,18857438-18857665,18858596-18858670,18858778-18858879,18863664-18863915,18865063-18865244,18865493-18865605,18865654-18865766,18871516-18871697,18871949-18872246	Hist_deacetyl,PF00850.19,146,313;Hist_deacetyl,PF00850.19,356,476;Hist_deacetyl,PF00850.19,79,140
Solanum tuberosum	4113
PGSC0003DMP400052177	PGSC0003DMP400052177	PGSC0003DMG400029944,ST4.03ch08:36174821..36181540 forward	PGSC0003DMP400052177,PGSC0003DMT400076991,354,12,36174821-36174922,36175011-36175066,36176968-36177085,36177651-36177713,36177837-36177905,36177981-36178147,36178243-36178307,36178385-36178431,36178610-36178654,36178731-36178781,36180108-36180194,36181247-36181334,36181434-36181540;PGSC0003DMP400052172,PGSC0003DMT400076986,236,8,36177852-36177905,36177981-36178147,36178243-36178307,36178385-36178…	Hist_deacetyl,PF00850.19,57,334
PGSC0003DMP400031683	PGSC0003DMP400031683	PGSC0003DMG400018178,ST4.03ch03:52277231..52279607 forward	PGSC0003DMP400031683,PGSC0003DMT400046818,456,4,52277231-52277794,52278456-52278896,52279021-52279163,52279300-52279390,52279476-52279607	Hist_deacetyl,PF00850.19,41,337
PGSC0003DMP400046865	PGSC0003DMP400046865	PGSC0003DMG400026989,ST4.03ch06:52511678..52515800 reverse	PGSC0003DMP400046865,PGSC0003DMT400069419,471,5,52515252-52515800,52513304-52513744,52513049-52513191,52512151-52512241,52511941-52512080,52511678-52511729;PGSC0003DMP400046864,PGSC0003DMT400069418,378,2,52515252-52515800,52513304-52513744,52513045-52513191	Hist_deacetyl,PF00850.19,41,332
PGSC0003DMP400010442	PGSC0003DMP400010442	PGSC0003DMG400005895,ST4.03ch06:54660464..54663369 reverse	PGSC0003DMP400010442,PGSC0003DMT400015085,379,2,54663099-54663369,54661577-54662157,54660464-54660751	Hist_deacetyl,PF00850.19,48,338
PGSC0003DMP400010082	PGSC0003DMP400010082	PGSC0003DMG400005706,ST4.03ch03:59223200..59231932 forward	PGSC0003DMP400010082,PGSC0003DMT400014582,610,16,59223200-59223481,59223577-59223753,59223903-59224017,59225079-59225152,59225354-59225429,59225621-59225685,59226170-59226225,59226393-59226516,59226597-59226722,59226856-59226906,59228293-59228361,59228534-59228642,59229630-59229709,59229812-59229894,59229992-59230037,59230947-59231118,59231805-59231932	Hist_deacetyl,PF00850.19,224,513
PGSC0003DMP400046098	PGSC0003DMP400046098	PGSC0003DMG400026529,ST4.03ch11:39885466..39898078 forward	PGSC0003DMP400046098,PGSC0003DMT400068240,397,12,39885466-39885502,39885623-39885735,39886172-39886289,39887069-39887143,39887218-39887437,39888135-39888198,39895196-39895288,39895380-39895488,39895637-39895686,39895769-39895859,39896997-39897067,39897818-39897884,39897993-39898078	Hist_deacetyl,PF00850.19,24,315
PGSC0003DMP400051649	PGSC0003DMP400051649	PGSC0003DMG400029646,ST4.03ch09:58261115..58267436 reverse	PGSC0003DMP400051649,PGSC0003DMT400076252,536,7,58266909-58267436,58264608-58265048,58263479-58263709,58263082-58263195,58262920-58262987,58262752-58262809,58261317-58261385,58261115-58261216;PGSC0003DMP400051650,PGSC0003DMT400076253,498,6,58266909-58267436,58264608-58265048,58263479-58263709,58262920-58262987,58262752-58262809,58261317-58261385,58261115-58261216	Hist_deacetyl,PF00850.19,36,324;Hist_deacetyl,PF00850.19,426,441
Solanum lycopersicum	4081
Solyc06g074080.3.1	Solyc06g074080.3.1	Solyc06g074080.3,SL3.0ch06:45932013..45934807 reverse	Solyc06g074080.3.1,Solyc06g074080.3.1,385,2,45934397-45934670,45932849-45933429,45932058-45932360	Hist_deacetyl,PF00850.19,49,339
Solyc03g112410.2.1	Solyc03g112410.2.1	Solyc03g112410.2,SL3.0ch03:64299804..64302568 forward	Solyc03g112410.2.1,Solyc03g112410.2.1,449,4,64299831-64300394,64301098-64301538,64301655-64301797,64301967-64302057,64302137-64302247	Hist_deacetyl,PF00850.19,41,337
Solyc03g115150.3.1	Solyc03g115150.3.1	Solyc03g115150.3,SL3.0ch03:66407102..66433355 reverse	Solyc03g115150.3.1,Solyc03g115150.3.1,650,13,66433141-66433289,66432852-66433050,66432169-66432315,66431951-66432063,66431596-66431807,66430282-66430346,66429942-66430112,66429660-66429746,66425840-66425972,66425639-66425760,66421301-66421494,66421033-66421162,66419623-66419687,66419362-66419527	Hist_deacetyl,PF00850.19,28,327
Solyc11g067020.2.1	Solyc11g067020.2.1	Solyc11g067020.2,SL3.0ch11:53082385..53090921 forward	Solyc11g067020.2.1,Solyc11g067020.2.1,534,15,53082909-53082945,53083066-53083178,53083586-53083703,53084540-53084614,53084685-53084904,53085560-53085623,53087167-53087340,53087432-53087540,53087689-53087738,53087822-53087912,53088193-53088274,53088345-53088493,53089160-53089230,53089457-53089555,53089985-53090051,53090161-53090246	Hist_deacetyl,PF00850.19,24,342
Solyc08g065350.3.1	Solyc08g065350.3.1	Solyc08g065350.3,SL3.0ch08:53323808..53332146 forward	Solyc08g065350.3.1,Solyc08g065350.3.1,385,12,53323808-53324023,53324097-53324152,53325914-53326031,53326599-53326661,53326784-53326852,53326928-53327094,53327190-53327254,53327332-53327378,53327576-53327620,53327697-53327747,53329105-53329191,53331192-53331279,53331382-53331467	Hist_deacetyl,PF00850.19,95,372
Solyc03g119730.3.1	Solyc03g119730.3.1	Solyc03g119730.3,SL3.0ch03:69762728..69776713 forward	Solyc03g119730.3.1,Solyc03g119730.3.1,610,16,69767794-69768075,69768170-69768346,69768493-69768607,69769532-69769605,69769805-69769880,69770072-69770136,69770526-69770581,69770752-69770875,69770958-69771083,69771217-69771267,69772647-69772715,69772890-69772998,69774004-69774083,69774186-69774268,69774366-69774411,69775218-69775389,69775992-69776119	Hist_deacetyl,PF00850.19,224,513
Solyc01g009120.3.1	Solyc01g009120.3.1	Solyc01g009120.3,SL3.0ch01:3057017..3077562 reverse	Solyc01g009120.3.1,Solyc01g009120.3.1,465,8,3077368-3077476,3075188-3075435,3072910-3072984,3071554-3071655,3069975-3070046,3059449-3059505,3059056-3059307,3057885-3058066,3057293-3057593	Hist_deacetyl,PF00850.19,122,425
Solyc06g071680.3.1	Solyc06g071680.3.1	Solyc06g071680.3,SL3.0ch06:44286886..44291574 reverse	Solyc06g071680.3.1,Solyc06g071680.3.1,471,5,44290891-44291439,44289018-44289458,44288756-44288898,44288008-44288098,44287596-44287735,44287333-44287384	Hist_deacetyl,PF00850.19,41,332
Solyc09g091440.3.1	Solyc09g091440.3.1	Solyc09g091440.3,SL3.0ch09:71198877..71204860 reverse	Solyc09g091440.3.1,Solyc09g091440.3.1,498,6,71202921-71203448,71201696-71202136,71200573-71200803,71200042-71200109,71199882-71199939,71199323-71199391,71199119-71199220	Hist_deacetyl,PF00850.19,36,324
Digitaria exilis	1010633
Dexi6A01G0011430.1:cds	Dexi6A01G0011430.1:cds	Dexi6A01G0011430,6A:16273826..16278804 forward	Dexi6A01G0011430.1:cds,Dexi6A01G0011430.1,491,4,16273826-16274371,16277180-16277620,16277724-16277866,16278353-16278443,16278550-16278804	Hist_deacetyl,PF00850.19,42,331
Dexi1B01G0009120.1:cds	Dexi1B01G0009120.1:cds	Dexi1B01G0009120,1B:8059862..8064445 forward	Dexi1B01G0009120.1:cds,Dexi1B01G0009120.1,359,11,8059862-8059990,8060080-8060135,8060219-8060336,8060453-8060543,8060663-8060670,8061279-8061445,8061697-8061761,8061853-8061899,8062802-8062846,8063493-8063579,8063739-8063890,8064331-8064445	Hist_deacetyl,PF00850.19,64,233;Hist_deacetyl,PF00850.19,245,302
Dexi4B01G0015880.1:cds	Dexi4B01G0015880.1:cds	Dexi4B01G0015880,4B:17844605..17849214 reverse	Dexi4B01G0015880.1:cds,Dexi4B01G0015880.1,446,5,17844605-17844712,17844909-17844989,17845998-17846061,17846161-17846252,17848124-17848579,17848675-17849214	Hist_deacetyl,PF00850.19,41,326
Dexi1B01G0008840.1:cds	Dexi1B01G0008840.1:cds	Dexi1B01G0008840,1B:7678927..7682911 forward	Dexi1B01G0008840.1:cds,Dexi1B01G0008840.1,449,6,7678927-7679469,7680032-7680268,7681077-7681307,7682299-7682390,7682489-7682552,7682625-7682702,7682807-7682911	Hist_deacetyl,PF00850.19,42,259
Dexi2B01G0031230.1:cds	Dexi2B01G0031230.1:cds	Dexi2B01G0031230,2B:39374764..39383790 forward	Dexi2B01G0031230.1:cds,Dexi2B01G0031230.1,521,9,39374764-39374930,39375552-39375753,39375870-39376016,39376139-39376251,39377439-39377650,39377907-39377971,39381809-39382074,39382680-39382836,39383423-39383487,39383619-39383790	Hist_deacetyl,PF00850.19,34,301
Dexi7B01G0006680.1:cds	Dexi7B01G0006680.1:cds	Dexi7B01G0006680,7B:14405932..14409584 forward	Dexi7B01G0006680.1:cds,Dexi7B01G0006680.1,396,11,14405932-14406057,14406149-14406266,14406661-14406735,14406813-14407032,14407222-14407285,14407962-14408054,14408131-14408239,14408501-14408550,14408627-14408717,14408906-14408976,14409209-14409307,14409510-14409584	Hist_deacetyl,PF00850.19,16,306
Dexi4A01G0016070.1:cds	Dexi4A01G0016070.1:cds	Dexi4A01G0016070,4A:19589657..19594272 reverse	Dexi4A01G0016070.1:cds,Dexi4A01G0016070.1,497,5,19589657-19589764,19591050-19591113,19591213-19591304,19591900-19592133,19593182-19593637,19593733-19594272	Hist_deacetyl,PF00850.19,41,326
Dexi5B01G0018700.1:cds	Dexi5B01G0018700.1:cds	Dexi5B01G0018700,5B:21086412..21088004 reverse	Dexi5B01G0018700.1:cds,Dexi5B01G0018700.1,486,1,21086412-21086885,21087018-21088004	Hist_deacetyl,PF00850.19,39,332
Dexi1A01G0009500.1:cds	Dexi1A01G0009500.1:cds	Dexi1A01G0009500,1A:7789886..7793243 forward	Dexi1A01G0009500.1:cds,Dexi1A01G0009500.1,262,10,7789886-7789984,7790072-7790127,7790211-7790328,7790445-7790507,7790741-7790809,7790896-7791062,7791314-7791378,7791471-7791517,7792434-7792478,7792566-7792616,7793235-7793243	Hist_deacetyl,PF00850.19,54,253
Dexi3A01G0004880.1:cds	Dexi3A01G0004880.1:cds	Dexi3A01G0004880,3A:3183427..3185686 forward	Dexi3A01G0004880.1:cds,Dexi3A01G0004880.1,346,6,3183427-3183501,3183895-3183996,3184159-3184230,3184503-3184559,3184718-3184969,3185067-3185248,3185386-3185686	Hist_deacetyl,PF00850.19,3,306
Dexi3B01G0004930.1:cds	Dexi3B01G0004930.1:cds	Dexi3B01G0004930,3B:3283208..3287358 forward	Dexi3B01G0004930.1:cds,Dexi3B01G0004930.1,340,6,3283208-3283294,3284708-3284782,3285200-3285301,3285465-3285536,3286431-3286682,3286780-3286961,3287106-3287358	Hist_deacetyl,PF00850.19,123,316;Hist_deacetyl,PF00850.19,32,95
Dexi4A01G0015820.1:cds	Dexi4A01G0015820.1:cds	Dexi4A01G0015820,4A:19211862..19216306 reverse	Dexi4A01G0015820.1:cds,Dexi4A01G0015820.1,232,8,19211862-19211963,19212236-19212322,19212943-19212993,19213103-19213147,19215558-19215629,19215703-19215765,19215860-19215977,19216067-19216122,19216202-19216306	Hist_deacetyl,PF00850.19,142,229;Hist_deacetyl,PF00850.19,55,106
Dexi2A01G0003700.1:cds	Dexi2A01G0003700.1:cds	Dexi2A01G0003700,2A:3228017..3236572 reverse	Dexi2A01G0003700.1:cds,Dexi2A01G0003700.1,654,15,3228017-3228186,3228955-3229120,3229337-3229494,3230145-3230210,3230403-3230459,3230800-3230908,3231346-3231414,3233006-3233056,3233161-3233286,3233395-3233518,3233651-3233706,3233797-3233861,3234477-3234552,3235039-3235097,3235867-3235957,3236051-3236572	Hist_deacetyl,PF00850.19,232,472
Dexi5A01G0018430.1:cds	Dexi5A01G0018430.1:cds	Dexi5A01G0018430,5A:21946708..21948325 reverse	Dexi5A01G0018430.1:cds,Dexi5A01G0018430.1,501,1,21946708-21947181,21947294-21948325	Hist_deacetyl,PF00850.19,39,346
Dexi3B01G0023260.1:cds	Dexi3B01G0023260.1:cds	Dexi3B01G0023260,3B:18057060..18060262 forward	Dexi3B01G0023260.1:cds,Dexi3B01G0023260.1,390,2,18057060-18057348,18057494-18058074,18059960-18060262	Hist_deacetyl,PF00850.19,54,344
Dexi8A01G0006790.1:cds	Dexi8A01G0006790.1:cds	Dexi8A01G0006790,8A:7078713..7080079 reverse	Dexi8A01G0006790.1:cds,Dexi8A01G0006790.1,418,1,7078713-7078940,7079051-7080079	Hist_deacetyl,PF00850.19,39,345
Dexi6B01G0009500.1:cds	Dexi6B01G0009500.1:cds	Dexi6B01G0009500,6B:13894727..13899964 forward	Dexi6B01G0009500.1:cds,Dexi6B01G0009500.1,458,5,13894727-13895269,13898227-13898667,13898771-13898913,13899335-13899425,13899530-13899664,13899941-13899964	Hist_deacetyl,PF00850.19,41,330
Dexi1A01G0009130.1:cds	Dexi1A01G0009130.1:cds	Dexi1A01G0009130,1A:7308536..7313043 forward	Dexi1A01G0009130.1:cds,Dexi1A01G0009130.1,450,6,7308536-7309078,7309641-7309877,7311277-7311507,7312426-7312517,7312614-7312677,7312751-7312828,7312936-7313043	Hist_deacetyl,PF00850.19,42,259
DexiUA01G0007870.1:cds	DexiUA01G0007870.1:cds	DexiUA01G0007870,UA:14738503..14741985 forward	DexiUA01G0007870.1:cds,DexiUA01G0007870.1,230,8,14738503-14738601,14738681-14738736,14738826-14738943,14739037-14739099,14739173-14739244,14740694-14740738,14740848-14740898,14741519-14741605,14741884-14741985	Hist_deacetyl,PF00850.19,140,227;Hist_deacetyl,PF00850.19,53,104
Dexi2A01G0032470.1:cds	Dexi2A01G0032470.1:cds	Dexi2A01G0032470,2A:42933590..42934846 forward	Dexi2A01G0032470.1:cds,Dexi2A01G0032470.1,173,2,42933590-42933756,42934373-42934574,42934694-42934846	Hist_deacetyl,PF00850.19,34,170
Dexi9A01G0045080.1:cds	Dexi9A01G0045080.1:cds	Dexi9A01G0045080,9A:48703697..48704683 reverse	Dexi9A01G0045080.1:cds,Dexi9A01G0045080.1,192,3,48703697-48703916,48704018-48704121,48704190-48704348,48704591-48704683	Hist_deacetyl,PF00850.19,11,186
Dexi2B01G0003540.1:cds	Dexi2B01G0003540.1:cds	Dexi2B01G0003540,2B:3110928..3119604 reverse	Dexi2B01G0003540.1:cds,Dexi2B01G0003540.1,609,14,3110928-3111097,3111864-3112029,3112343-3112431,3113402-3113458,3113799-3113907,3114380-3114448,3116045-3116095,3116197-3116322,3116431-3116554,3116685-3116740,3116831-3116895,3117512-3117587,3118073-3118131,3118899-3118989,3119083-3119604	Hist_deacetyl,PF00850.19,232,484
Dexi8A01G0006820.1:cds	Dexi8A01G0006820.1:cds	Dexi8A01G0006820,8A:7121048..7122074 reverse	Dexi8A01G0006820.1:cds,Dexi8A01G0006820.1,242,2,7121048-7121599,7121689-7121853,7122063-7122074	Hist_deacetyl,PF00850.19,48,240
Dexi2A01G0032480.1:cds	Dexi2A01G0032480.1:cds	Dexi2A01G0032480,2A:42935721..42943305 forward	Dexi2A01G0032480.1:cds,Dexi2A01G0032480.1,389,7,42935721-42935909,42936599-42936642,42936942-42937153,42937408-42937472,42940198-42940463,42941067-42941223,42942959-42943023,42943134-42943305	Hist_deacetyl,PF00850.19,82,170
Dexi8B01G0005760.1:cds	Dexi8B01G0005760.1:cds	Dexi8B01G0005760,8B:6015090..6016649 reverse	Dexi8B01G0005760.1:cds,Dexi8B01G0005760.1,482,1,6015090-6015506,6015618-6016649	Hist_deacetyl,PF00850.19,40,346
Dexi7A01G0005770.1:cds	Dexi7A01G0005770.1:cds	Dexi7A01G0005770,7A:16996203..16999745 forward	Dexi7A01G0005770.1:cds,Dexi7A01G0005770.1,418,12,16996203-16996328,16996420-16996537,16996669-16996675,16996753-16996853,16996931-16997183,16997352-16997415,16998111-16998203,16998288-16998396,16998659-16998708,16998785-16998875,16999095-16999165,16999363-16999461,16999671-16999745	Hist_deacetyl,PF00850.19,16,328
Dexi3A01G0022570.1:cds	Dexi3A01G0022570.1:cds	Dexi3A01G0022570,3A:18176903..18180122 forward	Dexi3A01G0022570.1:cds,Dexi3A01G0022570.1,390,2,18176903-18177191,18177337-18177917,18179820-18180122	Hist_deacetyl,PF00850.19,54,344
Urochloa fusca	744485
Urofu.1G090900.1.p	Urofu.1G090900.1.p	Urofu.1G090900,Chr01:5970445..5975019 forward	Urofu.1G090900.1.p,Urofu.1G090900.1,517,6,5970681-5971223,5971611-5972051,5972639-5972869,5973873-5973964,5974082-5974145,5974224-5974301,5974433-5974537;Urofu.1G090900.2.p,Urofu.1G090900.2,517,6,5970681-5971223,5971611-5972051,5972639-5972869,5973873-5973964,5974082-5974145,5974224-5974305,5974437-5974537	Hist_deacetyl,PF00850.19,42,329
Urofu.5G282100.1.p	Urofu.5G282100.1.p	Urofu.5G282100,Chr05:16812405..16814264 forward	Urofu.5G282100.1.p,Urofu.5G282100.1,511,1,16812477-16813493,16813627-16814145	Hist_deacetyl,PF00850.19,38,341
Urofu.2G397300.1.p	Urofu.2G397300.1.p	Urofu.2G397300,Chr02:35338290..35343980 forward	Urofu.2G397300.1.p,Urofu.2G397300.1,287,6,35338655-35338755,35339439-35339640,35339746-35339892,35339966-35340078,35340615-35340826,35341461-35341525,35341892-35341915	Hist_deacetyl,PF00850.19,12,285
Urofu.3G050300.1.p	Urofu.3G050300.1.p	Urofu.3G050300,Chr03:2617126..2621499 forward	Urofu.3G050300.1.p,Urofu.3G050300.1,444,8,2617234-2617273,2618368-2618621,2618888-2618962,2619358-2619459,2619620-2619691,2619968-2620024,2620142-2620393,2620494-2620675,2620833-2621133;Urofu.3G050300.2.p,Urofu.3G050300.2,439,8,2617234-2617273,2618368-2618621,2618888-2618962,2619373-2619459,2619620-2619691,2619968-2620024,2620142-2620393,2620494-2620675,2620833-2621133;Urofu.3G050300.4.p,Urofu.3G…	Hist_deacetyl,PF00850.19,101,404
Urofu.2G397400.1.p	Urofu.2G397400.1.p	Urofu.2G397400,Chr02:35344473..35351967 forward	Urofu.2G397400.1.p,Urofu.2G397400.1,702,12,35344778-35344947,35345459-35345660,35345778-35345924,35346017-35346129,35347384-35347595,35347996-35348060,35348399-35348569,35348662-35348751,35349632-35349988,35350239-35350432,35350533-35350689,35351208-35351272,35351409-35351574;Urofu.2G397400.2.p,Urofu.2G397400.2,620,11,35345535-35345660,35345778-35345924,35346017-35346129,35347384-35347595,3534799…	Hist_deacetyl,PF00850.19,35,335
Urofu.7G110900.1.p	Urofu.7G110900.1.p	Urofu.7G110900,Chr07:16915570..16920871 forward	Urofu.7G110900.1.p,Urofu.7G110900.1,430,13,16915844-16915880,16916580-16916692,16916785-16916902,16917285-16917359,16917437-16917656,16917855-16917918,16918671-16918763,16918847-16918955,16919195-16919244,16919329-16919419,16919627-16919697,16919941-16920039,16920230-16920296,16920481-16920566;Urofu.7G110900.2.p,Urofu.7G110900.2,405,12,16916618-16916692,16916785-16916902,16917285-16917359,1691743…	Hist_deacetyl,PF00850.19,24,314
Urofu.1G094600.1.p	Urofu.1G094600.1.p	Urofu.1G094600,Chr01:6222108..6228794 forward	Urofu.1G094600.1.p,Urofu.1G094600.1,365,13,6222787-6222891,6222975-6223030,6223125-6223242,6223344-6223406,6223634-6223702,6223789-6223955,6224174-6224238,6224328-6224374,6225215-6225259,6225355-6225405,6227284-6227370,6227506-6227593,6227710-6227787,6228174-6228232;Urofu.1G094600.2.p,Urofu.1G094600.2,354,12,6222787-6222891,6222975-6223030,6223125-6223242,6223344-6223406,6223634-6223702,6223789-6…	Hist_deacetyl,PF00850.19,59,335
Urofu.4G102800.1.p	Urofu.4G102800.1.p	Urofu.4G102800,Chr04:6963216..6968017 forward	Urofu.4G102800.1.p,Urofu.4G102800.1,352,12,6963429-6963536,6963630-6963685,6963788-6963905,6964005-6964067,6964163-6964231,6964325-6964491,6965537-6965601,6965675-6965721,6966285-6966329,6966437-6966487,6966968-6967054,6967425-6967512,6967611-6967705;Urofu.4G102800.2.p,Urofu.4G102800.2,300,10,6963780-6963905,6964005-6964067,6964163-6964231,6964325-6964491,6965537-6965601,6965675-6965721,6966285-6…	Hist_deacetyl,PF00850.19,57,336
Urofu.4G098700.1.p	Urofu.4G098700.1.p	Urofu.4G098700,Chr04:6601241..6606468 forward	Urofu.4G098700.1.p,Urofu.4G098700.1,518,6,6601416-6601955,6602048-6602488,6603595-6603825,6604761-6604852,6604953-6605016,6605577-6605657,6605837-6605944;Urofu.4G098700.8.p,Urofu.4G098700.8,516,6,6601416-6601955,6602048-6602488,6603595-6603825,6604761-6604852,6604959-6605016,6605577-6605657,6605837-6605944;Urofu.4G098700.6.p,Urofu.4G098700.6,515,6,6601416-6601955,6602048-6602488,6603595-6603825,6…	Hist_deacetyl,PF00850.19,41,328
Urofu.2G041900.1.p	Urofu.2G041900.1.p	Urofu.2G041900,Chr02:2977368..2986399 reverse	Urofu.2G041900.1.p,Urofu.2G041900.1,631,15,2984812-2985333,2984611-2984701,2983817-2983875,2983284-2983359,2983029-2983093,2982884-2982939,2982617-2982740,2982381-2982506,2982226-2982276,2981467-2981535,2981039-2981147,2980588-2980667,2979896-2979978,2979140-2979185,2978601-2978766,2977974-2978146;Urofu.2G041900.2.p,Urofu.2G041900.2,631,15,2984812-2985333,2984611-2984701,2983817-2983875,2983284-2…	Hist_deacetyl,PF00850.19,232,521
Urofu.2G397100.1.p	Urofu.2G397100.1.p	Urofu.2G397100,Chr02:35322700..35326527 reverse	Urofu.2G397100.1.p,Urofu.2G397100.1,562,9,35326268-35326470,35325423-35325624,35325165-35325311,35324980-35325091,35324730-35324759,35324492-35324641,35324066-35324130,35323526-35323696,35323151-35323433,35322720-35323045	Hist_deacetyl,PF00850.19,46,335
Urofu.3G262500.1.p	Urofu.3G262500.1.p	Urofu.3G262500,Chr03:15633587..15637265 forward	Urofu.3G262500.1.p,Urofu.3G262500.1,391,2,15633688-15633979,15634122-15634702,15636235-15636537;Urofu.3G262500.2.p,Urofu.3G262500.2,307,1,15634082-15634702,15636235-15636537	Hist_deacetyl,PF00850.19,55,345
Urofu.6G101200.1.p	Urofu.6G101200.1.p	Urofu.6G101200,Chr06:14648520..14653860 reverse	Urofu.6G101200.1.p,Urofu.6G101200.1,458,5,14653238-14653780,14650502-14650942,14650258-14650400,14649804-14649894,14649571-14649705,14649252-14649275	Hist_deacetyl,PF00850.19,41,330
Rhagoletis pomonella	28610
Rp_XP_036324669.1	XP_036324669.1	LOC118737947,NW_023458558.1:62890426..62891934 reverse	XP_036324669.1,XM_036468776.1,358,4,62891591-62891824,62891419-62891529,62890883-62891349,62890680-62890788,62890462-62890617	Hist_deacetyl,PF00850.19,67,346
Rp_XP_036323450.1	XP_036323450.1	LOC118737197,NW_023458555.1:6429417..6431810 forward	XP_036323450.1,XM_036467557.1,440,3,6429762-6429928,6430009-6430097,6430156-6430350,6430405-6431276	Hist_deacetyl,PF00850.19,26,321
Rp_XP_036324670.1	XP_036324670.1	LOC118737948,NW_023458558.1:62944174..62945682 reverse	XP_036324670.1,XM_036468777.1,358,4,62945339-62945572,62945167-62945277,62944631-62945097,62944428-62944536,62944210-62944365	Hist_deacetyl,PF00850.19,67,346
Rp_XP_036339421.1	XP_036339421.1	LOC118748824,NW_023458567.1:12712755..12714625 forward	XP_036339421.1,XM_036483528.1,412,3,12712755-12712805,12712861-12713603,12713669-12714048,12714429-12714463	Hist_deacetyl,PF00850.19,25,350
Rp_XP_036319433.1	XP_036319433.1	LOC118733912,NW_023458556.1:61660841..61669334 reverse	XP_036319433.1,XM_036463540.1,1086,11,61668724-61668726,61667173-61667358,61666986-61667116,61665817-61666000,61665614-61665750,61665399-61665533,61664634-61665334,61664061-61664565,61663697-61663892,61663007-61663624,61662800-61662887,61661476-61661852;XP_036319434.1,XM_036463541.1,918,10,61668724-61668726,61667173-61667358,61666986-61667116,61665817-61666000,61665614-61665750,61665399-61665533,…	Hist_deacetyl,PF00850.19,522,815;Hist_deacetyl,PF00850.19,94,391;zf-UBP,PF02148.19,969,1029
Rp_XP_036319323.1	XP_036319323.1	LOC118733847,NW_023458556.1:56674792..56745612 reverse	XP_036319326.1,XM_036463433.1,1149,13,56737923-56737956,56712867-56712982,56693661-56693759,56689669-56689830,56689515-56689585,56689277-56689407,56685206-56685346,56683193-56683965,56679619-56679924,56678629-56679501,56677136-56677255,56676608-56677042,56676407-56676540,56676294-56676348;XP_036319323.1,XM_036463430.1,1152,13,56737923-56737956,56712867-56712982,56693661-56693768,56689669-56689830…	Hist_deacetyl,PF00850.19,743,1057
Rp_XP_036336761.1	XP_036336761.1	LOC118746895,NW_023458565.1:25104429..25145992 forward	XP_036336761.1,XM_036480868.1,484,4,25104472-25104514,25105080-25105192,25105255-25106186,25106250-25106551,25106614-25106678;XP_036336763.1,XM_036480870.1,484,4,25104472-25104514,25105080-25105192,25105255-25106186,25106250-25106551,25145351-25145415;XP_036336760.1,XM_036480867.1,484,4,25143212-25143254,25143816-25143928,25143992-25144923,25144987-25145288,25145351-25145415	Hist_deacetyl,PF00850.19,26,316
Rhagoletis zephyria	28612
Rz_XP_017471596.1	XP_017471596.1	LOC108362945,NW_016158234.1:84906..87861 forward	XP_017471596.1,XM_017616107.1,484,4,85085-85127,85684-85796,85858-86789,86853-87154,87217-87281	Hist_deacetyl,PF00850.19,26,316
Rz_XP_017473572.1	XP_017473572.1	LOC108364407,NW_016158635.1:26510..37124 reverse	XP_017473572.1,XM_017618083.1,667,9,36456-36458,35066-35251,34879-35009,30171-30354,29968-30104,29750-29884,28985-29685,28855-28916,28724-28811,27144-27520	Hist_deacetyl,PF00850.19,94,391;zf-UBP,PF02148.19,550,610
Rz_XP_017461746.1	XP_017461746.1	LOC108355085,NW_016199166.1:339..1829 forward	XP_017461746.1,XM_017606257.1,389,5,339-456,518-675,741-1291,1361-1509,1574-1706,1769-1829	Hist_deacetyl,PF00850.19,4,293
Rz_XP_017465247.1	XP_017465247.1	LOC108358429,NW_016157338.1:211651..213830 forward	XP_017465247.1,XM_017609758.1,412,3,211926-212006,212062-212804,212875-213254,213635-213669	Hist_deacetyl,PF00850.19,25,350
Rz_XP_017472100.1	XP_017472100.1	LOC108363289,NW_016158317.1:47093..123832 forward	XP_017472100.1,XM_017616611.1,1152,13,59816-59849,87470-87585,103638-103745,106970-107131,107211-107281,107388-107518,112192-112332,113673-114445,117624-117929,118049-118921,121440-121559,121652-122086,122153-122286,122345-122399;XP_017472109.1,XM_017616620.1,1105,12,59816-59849,87470-87585,103638-103745,106970-107131,107211-107281,107388-107518,113673-114445,117624-117929,118049-118921,121440-12…	Hist_deacetyl,PF00850.19,743,1057
Rz_XP_017467636.1	XP_017467636.1	LOC108360010,NW_016157588.1:46331..48796 forward	XP_017467636.1,XM_017612147.1,440,3,46634-46800,46881-46969,47028-47222,47277-48148	Hist_deacetyl,PF00850.19,26,321
Rz_XP_017462809.1	XP_017462809.1	LOC108356196,NW_016212392.1:6..1787 forward	XP_017462809.1,XM_017607320.1,511,3,6-207,276-780,844-1039,1114-1746	Hist_deacetyl,PF00850.19,97,390
Rz_XP_017462148.1	XP_017462148.1	LOC108355494,NW_016157247.1:198712..200324 forward	XP_017462148.1,XM_017606659.1,362,4,198796-199041,199103-199213,199283-199749,199844-199952,200015-200170	Hist_deacetyl,PF00850.19,71,350
Rz_XP_017492558.1	XP_017492558.1	LOC108380678,NW_016177112.1:656..4064 reverse	XP_017492558.1,XM_017637069.1,503,5,3855-4064,3633-3733,3326-3467,2610-3267,1012-1112,656-955	Hist_deacetyl,PF00850.19,126,422
Diaporthe helianthi	158607
POS70043	POS70043	DHEL01_v211564,Scaffold_1838.1:6381..7874 reverse	POS70043,POS70043,497,0,6381-7874	Hist_deacetyl,PF00850.19,84,384
POS75775	POS75775	DHEL01_v205826,Scaffold_445.1:4254..7791 reverse	POS75775,POS75775,1146,1,4254-5270,5368-7791	Hist_deacetyl,PF00850.19,204,590
POS72504	POS72504	DHEL01_v209103,Scaffold_986.1:11077..13563 reverse	POS72504,POS72504,744,4,11077-11414,11495-11669,11724-11807,11872-11935,11990-13563	Arb2,PF09757.9,469,725;Hist_deacetyl,PF00850.19,91,416
POS78756	POS78756	DHEL01_v202850,Scaffold_162.1:25522..27801 reverse	POS78756,POS78756,689,3,25522-26541,26599-27140,27201-27501,27595-27801	Hist_deacetyl,PF00850.19,43,332;Hist_deacetyl,PF00850.19,360,388
Monilinia fructicola	38448
KAA8564482	KAA8564482	EYC84_011414,scaffold_015:1301028..1305645 reverse	KAA8564482,KAA8564482,1205,5,1301028-1302240,1302299-1302328,1303020-1303155,1303309-1303909,1303961-1304024,1304072-1305645;KAA8564481,KAA8564481,380,0,1301028-1302170	Arb2,PF09757.9,469,728;Hist_deacetyl,PF00850.19,91,417
KAA8575609	KAA8575609	EYC84_004739,scaffold_002:2987091..2989225 forward	KAA8575609,KAA8575609,629,3,2987091-2987282,2987420-2987720,2987771-2988312,2988371-2989225	Hist_deacetyl,PF00850.19,38,326;Hist_deacetyl,PF00850.19,357,386
KAA8576284	KAA8576284	EYC84_006427,scaffold_001:1528444..1529863 forward	KAA8576284,KAA8576284,438,1,1528444-1528825,1528929-1529863	Hist_deacetyl,PF00850.19,128,322;Hist_deacetyl,PF00850.19,61,120
Moniliophthora roreri	221103
KTB42118	KTB42118	WG66_5305,kmer90.95800:28407..30689 reverse	KTB42118,KTB42118,600,8,28407-28838,28892-29048,29104-29217,29316-29329,29396-29587,29651-29796,29846-29902,29950-30174,30224-30689	Hist_deacetyl,PF00850.19,121,432
KTB37266	KTB37266	WG66_10199,kmer90.96306:123885..125896 reverse	KTB37266,KTB37266,563,6,123885-124348,124398-124911,124967-125340,125394-125468,125527-125644,125696-125808,125863-125896	Hist_deacetyl,PF00850.19,23,312;Hist_deacetyl,PF00850.19,408,434
KTB41207	KTB41207	WG66_6175,kmer90.95938:84318..86577 reverse	KTB41207,KTB41207,535,12,84318-84775,84823-84990,85041-85181,85235-85343,85393-85485,85538-85679,85736-85766,85815-85922,85981-86055,86108-86225,86300-86375,86433-86485,86542-86577	Hist_deacetyl,PF00850.19,29,317
KTB35592	KTB35592	WG66_11757,kmer90.96428:183203..186034 forward	KTB35592,KTB35592,657,16,183203-183506,183571-183859,183911-183924,183974-184112,184170-184282,184334-184452,184512-184701,184749-184778,184831-184942,184994-185041,185096-185162,185214-185318,185374-185438,185494-185573,185627-185730,185789-185882,185934-186034	Hist_deacetyl,PF00850.19,49,344;Arb2,PF09757.9,400,634
KTB40191	KTB40191	WG66_7215,kmer90.96037:5119..7275 forward	KTB40191,KTB40191,412,5,5119-5172,5220-5569,5628-5850,5901-6284,6347-6491,7193-7275	Hist_deacetyl,PF00850.19,24,336
KTB44314	KTB44314	WG66_3105,kmer90.94457:12172..14097 reverse	KTB44314,KTB44314,569,4,12172-13297,13357-13617,13673-13833,13883-13945,13999-14097	Hist_deacetyl,PF00850.19,57,350
Monosporascus cannonballus	155416
RYO98754	RYO98754	DL763_002015,NODE_42:271908..274291 reverse	RYO98754,RYO98754,733,3,271908-272224,272307-272571,272623-272686,272736-274291	Arb2,PF09757.9,463,720;Hist_deacetyl,PF00850.19,86,411
RYO90164	RYO90164	DL763_005405,NODE_169:6781..9005 reverse	RYO90164,RYO90164,678,3,6781-7767,7821-8362,8436-8736,8799-9005	Hist_deacetyl,PF00850.19,43,332;Hist_deacetyl,PF00850.19,361,391
RYO94990	RYO94990	DL763_003886,NODE_102:168803..170299 reverse	RYO94990,RYO94990,498,0,168803-170299	Hist_deacetyl,PF00850.19,85,385
RYP01217	RYP01217	DL763_000342,NODE_7:640506..643994 forward	RYP01217,RYP01217,1108,2,640506-642887,642998-643103,643156-643994	Hist_deacetyl,PF00850.19,234,565
Pseudocercospora musae	113226
KXT12619	KXT12619	AC579_4222,scaffold145:11178..13136 reverse	KXT12619,KXT12619,631,1,11178-12946,13010-13136	Hist_deacetyl,PF00850.19,201,521
KXT11023	KXT11023	AC579_7953,scaffold224:32572..34931 reverse	KXT11023,KXT11023,588,1,32913-34171,34223-34730	Hist_deacetyl,PF00850.19,43,333;Hist_deacetyl,PF00850.19,360,393
KXT18551	KXT18551	AC579_2271,scaffold6:169441..173102 forward	KXT18551,KXT18551,810,2,169807-171392,171446-171557,171612-172346	Arb2,PF09757.9,489,751;Hist_deacetyl,PF00850.19,117,435
Pyrrhoderma noxium	2282107
PAV20864	PAV20864	PNOK_0349100,3:1800382..1802550 forward	PAV20864,PAV20864,558,8,1800382-1800838,1800905-1801126,1801177-1801233,1801283-1801428,1801480-1801685,1801743-1801775,1801836-1802073,1802126-1802153,1802261-1802550	Hist_deacetyl,PF00850.19,61,428
PAV22577	PAV22577	PNOK_0253400,2:3132061..3133561 reverse	PAV22577,PAV22577,355,8,3132061-3132127,3132177-3132299,3132366-3132528,3132578-3132646,3132701-3132858,3132907-3132997,3133054-3133092,3133148-3133238,3133295-3133561	Hist_deacetyl,PF00850.19,28,349
PAV21881	PAV21881	PNOK_0183800,2:1268893..1271589 forward	PAV21881,PAV21881,557,12,1268893-1268928,1269054-1269106,1269228-1269303,1269487-1269604,1269671-1269745,1269838-1269945,1270030-1270202,1270263-1270355,1270409-1270517,1270578-1270718,1270777-1270829,1270880-1270943,1271015-1271589	Hist_deacetyl,PF00850.19,29,317
PAV24136	PAV24136	PNOK_0120400,1:3670319..3673930 forward	PAV24136,PAV24136,782,15,3670319-3670366,3670434-3670754,3670827-3670948,3671037-3671638,3671697-3671752,3671811-3671951,3672197-3672269,3672326-3672441,3672512-3672551,3672619-3672741,3672806-3672919,3673008-3673146,3673239-3673407,3673483-3673594,3673671-3673769,3673857-3673930	Hist_deacetyl,PF00850.19,22,382;adh_short,PF00106.25,505,694
PAV23411	PAV23411	PNOK_0047900,1:1538966..1541063 forward	PAV23411,PAV23411,602,4,1538966-1539061,1539131-1539193,1539286-1539446,1539510-1539770,1539836-1541063	Hist_deacetyl,PF00850.19,56,349
PAV23733	PAV23733	PNOK_0080100,1:2424405..2427636 reverse	PAV23733,PAV23733,748,16,2424405-2424529,2424626-2424710,2424776-2424882,2424941-2425020,2425074-2425135,2425188-2425283,2425346-2425412,2425472-2425519,2425577-2425688,2425744-2425773,2425846-2426035,2426097-2426224,2426278-2426390,2426456-2426594,2426650-2426663,2426721-2427009,2427075-2427636	Hist_deacetyl,PF00850.19,135,434;Arb2,PF09757.9,490,731
PAV21459	PAV21459	PNOK_0408600,3:3409172..3411099 forward	PAV21459,PAV21459,571,4,3409172-3409211,3409270-3409500,3409551-3410367,3410419-3410576,3410630-3411099	Hist_deacetyl,PF00850.19,25,314
Tilletia controversa	13291
OAJ13728	OAJ13728	A4X06_g6813,scaffold_1098:3672..7326 reverse	OAJ13728,OAJ13728,1184,1,3672-4045,4146-7326	Hist_deacetyl,PF00850.19,130,436;Arb2,PF09757.9,674,761;Arb2,PF09757.9,1020,1061;Arb2,PF09757.9,820,842
OAJ30176	OAJ30176	A4X06_g2556,scaffold_206:2051..5080 reverse	OAJ30176,OAJ30176,809,7,2051-3048,3125-3273,3352-3601,3683-3791,3873-4246,4323-4403,4489-4687,4811-5080	Hist_deacetyl,PF00850.19,91,382
Tilletia indica	43049
OAJ03630	OAJ03630	A4X13_g4001,scaffold_82:18120..19586 forward	OAJ03630,OAJ03630,488,0,18120-19586	Hist_deacetyl,PF00850.19,80,370
OAJ02621	OAJ02621	A4X13_g4903,scaffold_112:4639..7341 reverse	OAJ02621,OAJ02621,727,7,4639-5906,5968-6076,6154-6246,6317-6489,6564-6671,6744-6818,6896-7013,7102-7341	Hist_deacetyl,PF00850.19,54,342
OAJ05484	OAJ05484	A4X13_g2316,scaffold_38:430..4079 reverse	OAJ05484,OAJ05484,1179,1,430-779,890-4079	Hist_deacetyl,PF00850.19,133,439;Arb2,PF09757.9,679,764;Arb2,PF09757.9,1023,1065;Arb2,PF09757.9,823,845;Arb2,PF09757.9,587,604
OAJ07754	OAJ07754	A4X13_g217,scaffold_3:87954..91799 reverse	OAJ07754,OAJ07754,896,3,87954-88070,88182-88295,88373-88395,89363-91799	Hist_deacetyl,PF00850.19,65,369;Arb2,PF09757.9,429,537;Arb2,PF09757.9,588,650;Arb2,PF09757.9,753,808
OAJ05805	OAJ05805	A4X13_g2057,scaffold_32:50772..53730 reverse	OAJ05805,OAJ05805,794,7,50772-51712,51790-51938,52012-52261,52345-52453,52528-52901,52997-53077,53158-53356,53449-53730	Hist_deacetyl,PF00850.19,95,386
OAJ06038	OAJ06038	A4X13_g1870,scaffold_28:136662..139684 forward	OAJ06038,OAJ06038,863,3,136662-136925,136990-138145,138211-138615,138918-139684	Hist_deacetyl,PF00850.19,352,719
Venturia inaequalis	5025
KAE9965689	KAE9965689	BLS_007444,BLS_586:9429..10997 reverse	KAE9965689,KAE9965689,522,0,9429-10997	Hist_deacetyl,PF00850.19,93,402;Hist_deacetyl,PF00850.19,446,476;Hist_deacetyl,PF00850.19,26,47
KAE9984221	KAE9984221	BLS_002815,BLS_19:60554..63438 forward	KAE9984221,KAE9984221,877,5,60554-61136,61185-62196,62247-62358,62412-62504,62553-62724,62777-63438	Hist_deacetyl,PF00850.19,129,441;Arb2,PF09757.9,492,749
KAE9979777	KAE9979777	BLS_009458,BLS_87:5585..7718 forward	KAE9979777,KAE9979777,673,2,5585-5779,5834-6134,6193-7718	Hist_deacetyl,PF00850.19,39,329
Verticillium dahliae	27337
PNH44032	PNH44032	VD0004_g3587,contig_68:92402..94828 reverse	PNH44032,PNH44032,715,4,92402-92718,92770-92944,93000-93092,93148-93211,93330-94828	Hist_deacetyl,PF00850.19,90,415;Arb2,PF09757.9,499,702
PNH38637	PNH38637	VD0004_g8211,contig_295:19029..21696 forward	PNH38637,PNH38637,779,4,19029-19423,19589-19814,19870-20170,20227-20768,20821-21696	Hist_deacetyl,PF00850.19,181,469
PNH42911	PNH42911	VD0004_g4467,contig_95:41263..44914 reverse	PNH42911,PNH42911,1094,2,41263-42012,42319-42381,42443-44914	Hist_deacetyl,PF00850.19,253,578
PNH47641	PNH47641	VD0004_g672,contig_8:79412..80902 reverse	PNH47641,PNH47641,496,0,79412-80902	Hist_deacetyl,PF00850.19,83,383;Hist_deacetyl,PF00850.19,52,79
Coptotermes formosanus	36987
GFG40651.1	GFG40651.1	Cfor_06688,BLKM01002316.1:3282851..3306125 reverse	GFG40651.1,,1222,20,3305805-3306125,3303016-3303146,3299959-3300142,3298673-3298770,3297926-3298099,3297015-3297207,3295979-3296038,3295470-3295529,3293875-3293964,3292596-3292702,3290514-3290858,3289813-3289900,3288186-3288368,3287223-3287380,3286749-3286944,3286396-3286525,3284522-3285145,3284145-3284287,3283722-3283880,3283499-3283627,3282851-3282946	Hist_deacetyl,PF00850.19,590,886;Hist_deacetyl,PF00850.19,139,384;zf-UBP,PF02148.19,1131,1191;Hist_deacetyl,PF00850.19,387,455
GFG38311.1	GFG38311.1	Cfor_12191,BLKM01012985.1:754724..812103 forward	GFG38311.1,,1014,19,754724-754831,761766-761810,769932-770066,772712-772800,777692-777831,779822-779947,782006-782109,782264-782522,785639-785769,786126-786311,788104-788199,790528-790654,791479-791871,795296-795478,801599-801762,804252-804371,807925-808047,809057-809368,811584-811726,812043-812103	Hist_deacetyl,PF00850.19,598,914;HDAC4_Gln,PF12203.8,1,72
GFG28832.1	GFG28832.1	Cfor_03047,BLKM01009919.1:1473068..1474369 reverse	GFG28832.1,,433,0,1473068-1474369	Hist_deacetyl,PF00850.19,23,314
GFG38389.1	GFG38389.1	Cfor_12423,BLKM01012989.1:38367..48527 reverse	GFG38389.1,,396,7,48374-48527,46104-46245,44764-44870,43069-43261,40376-40548,40203-40300,39238-39343,38367-38584	Hist_deacetyl,PF00850.19,50,274
GFG36953.1	GFG36953.1	Cfor_12482,BLKM01000661.1:1494989..1502604 forward	GFG36953.1,,301,6,1494989-1495048,1495647-1495757,1495849-1495940,1497495-1497705,1498102-1498268,1501635-1501743,1502449-1502604	Hist_deacetyl,PF00850.19,22,289
GFG40607.1	GFG40607.1	Cfor_06644,BLKM01002316.1:2234382..2242742 forward	GFG40607.1,,536,8,2234382-2234666,2235204-2235321,2236674-2237029,2239015-2239216,2240423-2240672,2241401-2241459,2241632-2241788,2242442-2242554,2242672-2242742	Hist_deacetyl,PF00850.19,69,359
Agrilus planipennis	224129
Ap_XP_018331299.1	XP_018331299.1	LOC108741131,NW_020439030.1:938779..940477 forward	XP_018331299.1,XM_018475797.2,220,4,939011-939015,939072-939282,939367-939533,940061-940169,940225-940395;XP_018331305.1,XM_018475803.1,220,4,939011-939015,939072-939282,939367-939533,940061-940169,940225-940395	Hist_deacetyl,PF00850.19,7,202
Ap_XP_018335818.1	XP_018335818.1	LOC108744507,NW_020439302.1:2192091..2194151 reverse	XP_018335818.1,XM_018480316.2,430,5,2193634-2193838,2193375-2193563,2193101-2193313,2192815-2193004,2192464-2192748,2192196-2192406	Hist_deacetyl,PF00850.19,23,314
Ap_XP_025837466.1	XP_025837466.1	LOC108737406,NW_020438887.1:400073..408698 forward	XP_025837466.1,XM_025981681.1,697,2,400108-400171,403974-404607,407117-408512	Hist_deacetyl,PF00850.19,288,604
Ap_XP_018333043.1	XP_018333043.1	LOC108742359,NW_020439042.1:102177..147662 reverse	XP_018333043.1,XM_018477541.2,372,6,104145-104219,103750-104087,103579-103685,102921-103125,102697-102857,102531-102628,102341-102475;XP_018333044.1,XM_018477542.2,372,6,104145-104219,103750-104087,103579-103685,102921-103125,102697-102857,102531-102628,102341-102475	Hist_deacetyl,PF00850.19,23,313
Ap_XP_025836836.1	XP_025836836.1	LOC108734076,NW_020442465.1:2185068..2205787 reverse	XP_025836836.1,XM_025981051.1,492,7,2205584-2205632,2205112-2205224,2204771-2205053,2196689-2196825,2195670-2195907,2195175-2195554,2194733-2194943,2185666-2185733	Hist_deacetyl,PF00850.19,28,320
Ap_XP_018323609.1	XP_018323609.1	LOC108735890,NW_020438962.1:999428..1003425 reverse	XP_018323609.1,XM_018468107.2,906,11,1003068-1003160,1002847-1002942,1002667-1002797,1002426-1002609,1002091-1002362,1001836-1002028,1001564-1001623,1001019-1001445,1000786-1000949,1000402-1000730,1000141-1000336,999512-1000087;XP_018323608.1,XM_018468106.2,906,11,1003068-1003160,1002847-1002942,1002667-1002797,1002426-1002609,1002091-1002362,1001836-1002028,1001668-1001727,1001019-1001445,100078…	Hist_deacetyl,PF00850.19,96,390;Hist_deacetyl,PF00850.19,515,805
Dendroctonus ponderosae	77166
Dp_XP_019766214.1	XP_019766214.1	LOC109541726,NW_026019116.1:4672039..4676683 forward	XP_019766216.1,XM_019910657.2,470,8,4672185-4672233,4674256-4674368,4674420-4674603,4674659-4674931,4674985-4675136,4675192-4675514,4675573-4675782,4675838-4675929,4676084-4676100;XP_019766214.1,XM_019910655.2,482,8,4672185-4672233,4674256-4674368,4674420-4674603,4674659-4674931,4674985-4675136,4675192-4675514,4675573-4675782,4675838-4675929,4676285-4676337;XP_019766215.1,XM_019910656.2,473,8,467…	Hist_deacetyl,PF00850.19,28,318;Hist_deacetyl,PF00850.19,445,445
Dp_XP_048526783.1	XP_048526783.1	LOC109539317,NW_026017110.1:6903341..6910462 forward	XP_048526786.1,XM_048670829.1,603,11,6903364-6903421,6907248-6907401,6907463-6907717,6907773-6907961,6908246-6908294,6908346-6908520,6908579-6908744,6908804-6908910,6908999-6909203,6909262-6909422,6909466-6909569,6909617-6909805;XP_048526787.1,XM_048670830.1,597,10,6907208-6907401,6907463-6907717,6907773-6907961,6908246-6908294,6908346-6908520,6908579-6908744,6908804-6908910,6908999-6909203,69092…	Hist_deacetyl,PF00850.19,286,580;DHHC,PF01529.20,124,242;DHHC,PF01529.20,16,74
Dp_XP_019756081.1	XP_019756081.1	LOC109534750,NW_026017213.1:3765477..3774468 reverse	XP_019756081.1,XM_019900522.2,822,6,3771599-3771969,3769684-3769751,3769211-3769365,3768894-3769157,3768668-3768840,3766783-3767115,3765622-3766726	Hist_deacetyl,PF00850.19,400,716;Hist_deacetyl,PF00850.19,29,88
Dp_XP_048516798.1	XP_048516798.1	LOC109545209,NW_026017110.1:9884533..9963270 reverse	XP_048516805.1,XM_048660848.1,305,6,9910888-9910894,9908132-9908274,9905865-9905975,9905707-9905798,9905225-9905653,9905054-9905162,9884933-9884959;XP_048516803.1,XM_048660846.1,336,6,9910888-9910894,9908132-9908274,9905865-9905975,9905707-9905798,9905225-9905653,9905054-9905162,9888417-9888536;XP_048516799.1,XM_048660842.1,348,5,9908132-9908263,9905865-9905975,9905707-9905798,9905225-9905653,990…	Hist_deacetyl,PF00850.19,38,335
Dp_XP_048521756.1	XP_048521756.1	LOC109546784,NW_026018611.1:2968629..2971037 reverse	XP_048521756.1,XM_048665799.1,435,5,2970563-2970767,2970319-2970507,2970052-2970264,2969803-2969992,2969136-2969426,2968822-2969041	Hist_deacetyl,PF00850.19,23,314
Dp_XP_019759351.2	XP_019759351.2	LOC109537190,NW_026017110.1:51430217..51441968 forward	XP_019759351.2,XM_019903792.2,861,14,51430604-51430623,51430687-51430729,51436297-51436511,51436583-51436760,51436814-51437085,51437142-51437334,51437501-51437560,51437689-51437993,51438046-51438179,51438232-51438407,51440140-51440277,51440331-51440521,51440582-51440777,51440839-51440965,51441014-51441351;XP_019759350.2,XM_019903791.2,861,14,51430604-51430623,51430687-51430729,51436297-51436511,5…	Hist_deacetyl,PF00850.19,80,375;Hist_deacetyl,PF00850.19,520,795
Diatraea saccharalis	40085
CAG9791422.1	CAG9791422.1	DIATSA_LOCUS9036,OU893334.1:25272389..25275313 reverse	CAG9791422.1,DIATSA_LOCUS9036,423,7,25275056-25275136,25274787-25274976,25274456-25274597,25274221-25274327,25273596-25273788,25273218-25273390,25272726-25272926,25272402-25272586	Hist_deacetyl,PF00850.19,25,313
CAG9796342.1	CAG9796342.1	DIATSA_LOCUS13539,OU893340.1:3438543..3459506 reverse	CAG9796342.1,DIATSA_LOCUS13539-2,1124,18,3459366-3459506,3458832-3458921,3458171-3458301,3457506-3457689,3456037-3456239,3455095-3455163,3454766-3454958,3453084-3453143,3451368-3451576,3448625-3448878,3448088-3448169,3447543-3447689,3447135-3447258,3445413-3445640,3443767-3443892,3442827-3442956,3442178-3442558,3441756-3442156,3438934-3439155;CAG9796344.1,DIATSA_LOCUS13539-3,315,5,3448088-3448185…	Hist_deacetyl,PF00850.19,541,838;Hist_deacetyl,PF00850.19,109,404;zf-UBP,PF02148.19,1034,1094
CAG9791326.1	CAG9791326.1	DIATSA_LOCUS8947,OU893334.1:23001077..23012523 forward	CAG9791326.1,DIATSA_LOCUS8947,434,6,23001303-23001543,23001707-23001895,23002316-23002590,23008947-23009134,23009873-23010013,23010396-23010505,23012312-23012472	Hist_deacetyl,PF00850.19,23,314
CAG9782279.1	CAG9782279.1	DIATSA_LOCUS552,OU893332.1:20986892..20993956 reverse	CAG9782279.1,DIATSA_LOCUS552,330,7,20993949-20993956,20993748-20993871,20992714-20992824,20992155-20992246,20991406-20991610,20989878-20990044,20989164-20989272,20987565-20987741	Hist_deacetyl,PF00850.19,32,310
CAG9793791.1	CAG9793791.1	DIATSA_LOCUS11204,OU893337.1:7456429..7467672 forward	CAG9793791.1,DIATSA_LOCUS11204,486,10,7456546-7456594,7456957-7457069,7457289-7457406,7459007-7459107,7459377-7459620,7460896-7461072,7461876-7461978,7462676-7462910,7462996-7463085,7464324-7464480,7467311-7467384;CAH0761101.1,DIATSA_LOCUS11204-2,433,8,7456546-7456594,7456957-7457069,7457289-7457406,7459007-7459107,7459377-7459620,7460896-7461072,7461876-7461978,7462676-7462910,7462996-7463157	Hist_deacetyl,PF00850.19,28,318
CAG9786997.1	CAG9786997.1	DIATSA_LOCUS4908,OU893347.1:17940798..17944676 forward	CAG9786997.1,DIATSA_LOCUS4908,382,5,17941613-17941702,17942009-17942251,17942326-17942466,17943736-17944063,17944248-17944402,17944485-17944676	Hist_deacetyl,PF00850.19,1,183
Helicoverpa zea	7113
Hz_XP_047032809.1	XP_047032809.1	LOC124639475,NC_061470.1:7364881..7368965 forward	XP_047032810.1,XM_047176854.1,354,7,7365150-7365230,7365317-7365506,7365575-7365716,7366745-7366851,7366921-7367055,7367471-7367671,7367764-7367970,7368938-7368939;XP_047032811.1,XM_047176855.1,348,6,7365150-7365230,7365317-7365506,7366921-7367113,7367189-7367361,7367471-7367671,7367764-7367970,7368938-7368939;XP_047032809.1,XM_047176853.1,431,8,7365150-7365230,7365317-7365506,7365575-7365716,736…	Hist_deacetyl,PF00850.19,25,312
Hz_XP_047027312.1	XP_047027312.1	LOC124635497,NC_061464.1:3730168..3736331 forward	XP_047027312.1,XM_047171356.1,328,7,3730551-3730567,3730687-3730810,3731238-3731348,3731680-3731771,3732418-3732622,3733122-3733288,3734069-3734177,3735486-3735647	Hist_deacetyl,PF00850.19,35,312
Hz_XP_047030403.1	XP_047030403.1	LOC124637795,NC_061467.1:2313000..2394403 forward	XP_047030416.1,XM_047174460.1,872,12,2315006-2315042,2382002-2382123,2385562-2385669,2388174-2388347,2388630-2388840,2389207-2389311,2389605-2389813,2390180-2390338,2390696-2390946,2391255-2391396,2392067-2392275,2392542-2392680,2392758-2393510;XP_047030417.1,XM_047174461.1,866,12,2315006-2315042,2382002-2382123,2384622-2384693,2385562-2385684,2388174-2388347,2388630-2388840,2389605-2389813,23901…	Hist_deacetyl,PF00850.19,498,803;Hist_deacetyl,PF00850.19,74,146
Hz_XP_047027003.1	XP_047027003.1	LOC124635218,NC_061463.1:6256694..6262242 forward	XP_047027003.1,XM_047171047.1,485,10,6256831-6256879,6257245-6257357,6257690-6257807,6258312-6258412,6258620-6258863,6259022-6259198,6259326-6259428,6259518-6259752,6259839-6259928,6260182-6260332,6260581-6260657	Hist_deacetyl,PF00850.19,28,318
Hz_XP_047026841.1	XP_047026841.1	LOC124635088,NC_061452.1:12872429..12887216 forward	XP_047026841.1,XM_047170885.1,1129,18,12872619-12872621,12872716-12872853,12873858-12873947,12874417-12874547,12874856-12875039,12875466-12875668,12875898-12875966,12876262-12876454,12877484-12877543,12878179-12878372,12878685-12878935,12879633-12879714,12880173-12880319,12881059-12881182,12881664-12881891,12882697-12882822,12883211-12883340,12883666-12884483,12884863-12885081;XP_047026834.1,XM_0…	Hist_deacetyl,PF00850.19,535,831;Hist_deacetyl,PF00850.19,109,404;zf-UBP,PF02148.19,1040,1100
Hz_XP_047032817.1	XP_047032817.1	LOC124639480,NC_061470.1:8959523..8963587 forward	XP_047032817.1,XM_047176861.1,434,6,8959783-8960023,8960307-8960495,8960765-8961039,8961565-8961752,8961951-8962091,8962373-8962482,8962711-8962871	Hist_deacetyl,PF00850.19,23,314
Arabidopsis halleri	81970
Araha.6396s0009.1.p	Araha.6396s0009.1.p	Araha.6396s0009,Scaffold6396:32014..34042 reverse	Araha.6396s0009.1.p,Araha.6396s0009.1,403,4,33469-33993,32714-33130,32495-32613,32315-32405,32156-32215	Hist_deacetyl,PF00850.19,39,317
Araha.6396s0008.1.p	Araha.6396s0008.1.p	Araha.6396s0008,Scaffold6396:23848..25165 reverse	Araha.6396s0008.1.p,Araha.6396s0008.1,286,3,25100-25165,24446-24874,24224-24366,23848-24070	Hist_deacetyl,PF00850.19,1,168
Araha.30893s0002.1.p	Araha.30893s0002.1.p	Araha.30893s0002,Scaffold30893:1537..4772 reverse	Araha.30893s0002.1.p,Araha.30893s0002.1,503,6,3841-4368,3309-3749,2924-3154,2596-2666,2452-2509,1894-1974,1719-1820	Hist_deacetyl,PF00850.19,36,324
Araha.12600s0002.1.p	Araha.12600s0002.1.p	Araha.12600s0002,Scaffold12600:8087..10593 forward	Araha.12600s0002.1.p,Araha.12600s0002.1,333,12,8087-8143,8220-8275,8417-8534,8691-8753,8824-8892,8959-9125,9222-9286,9368-9414,9513-9557,9646-9696,9883-9969,10069-10156,10233-10321;Araha.12600s0002.2.p,Araha.12600s0002.2,313,11,8087-8143,8220-8275,8417-8534,8691-8753,8824-8892,8959-9125,9222-9286,9368-9414,9513-9557,9646-9696,9883-9969,10069-10185	Hist_deacetyl,PF00850.19,61,315
Araha.24158s0008.1.p	Araha.24158s0008.1.p	Araha.24158s0008,Scaffold24158:40761..44776 forward	Araha.24158s0008.1.p,Araha.24158s0008.1,660,12,40777-40979,41339-41540,41651-41797,41912-42024,42163-42374,42452-42516,42682-42852,43019-43102,43296-43529,43618-43811,43914-44040,44126-44190,44310-44475	Hist_deacetyl,PF00850.19,46,346
Araha.8974s0002.1.p	Araha.8974s0002.1.p	Araha.8974s0002,Scaffold8974:2893..5384 reverse	Araha.8974s0002.1.p,Araha.8974s0002.1,387,12,5159-5377,5024-5079,4826-4943,4638-4700,4487-4555,4233-4399,4093-4157,3964-4010,3781-3825,3640-3690,3394-3480,3207-3294,3044-3132	Hist_deacetyl,PF00850.19,105,369
Araha.30680s0001.1.p	Araha.30680s0001.1.p	Araha.30680s0001,Scaffold30680:330..3219 reverse	Araha.30680s0001.1.p,Araha.30680s0001.1,421,8,3149-3182,2683-2873,2522-2596,1952-2053,1724-1795,1589-1645,1241-1492,864-1045,470-770	Hist_deacetyl,PF00850.19,78,382
Araha.0425s0008.1.p	Araha.0425s0008.1.p	Araha.0425s0008,Scaffold425:26318..28182 reverse	Araha.0425s0008.1.p,Araha.0425s0008.1,359,2,27993-28182,27283-27869,26318-26617	Hist_deacetyl,PF00850.19,21,314
Araha.15314s0003.1.p	Araha.15314s0003.1.p	Araha.15314s0003,Scaffold15314:28645..32761 reverse	Araha.15314s0003.1.p,Araha.15314s0003.1,552,16,32574-32708,32284-32469,32065-32167,31877-31941,31661-31736,31154-31218,30996-31051,30711-30834,30478-30603,30313-30363,30131-30199,29797-29905,29570-29649,29384-29466,29255-29300,29000-29174,28813-28922	Hist_deacetyl,PF00850.19,171,460
Araha.24158s0007.1.p	Araha.24158s0007.1.p	Araha.24158s0007,Scaffold24158:37420..39395 forward	Araha.24158s0007.1.p,Araha.24158s0007.1,432,6,37420-37620,37714-37860,37974-38086,38185-38341,38464-38562,38664-38834,38988-39395	Hist_deacetyl,PF00850.19,7,271
Capsella rubella	81985
Carub.0008s2386.1.p	Carub.0008s2386.1.p	Carub.0008s2386,scaffold_8:11649221..11651899 reverse	Carub.0008s2386.1.p,Carub.0008s2386.1,471,5,11651334-11651873,11650410-11650850,11650174-11650316,11649796-11649886,11649561-11649691,11649394-11649463	Hist_deacetyl,PF00850.19,38,329
Carub.0005s1440.1.p	Carub.0005s1440.1.p	Carub.0005s1440,scaffold_5:7913105..7915181 reverse	Carub.0005s1440.1.p,Carub.0005s1440.1,410,4,7914640-7915173,7913921-7914349,7913723-7913841,7913492-7913582,7913318-7913377	Hist_deacetyl,PF00850.19,37,324
Carub.0015s0009.1.p	Carub.0015s0009.1.p	Carub.0015s0009,scaffold_15:53458..56908 forward	Carub.0015s0009.1.p,Carub.0015s0009.1,426,13,53615-53651,54306-54418,54532-54649,54758-54832,54927-55146,55231-55294,55385-55477,55558-55666,55775-55824,55912-56002,56093-56163,56255-56353,56490-56556,56661-56734	Hist_deacetyl,PF00850.19,24,315
Carub.0008s2176.1.p	Carub.0008s2176.1.p	Carub.0008s2176,scaffold_8:10849542..10853148 reverse	Carub.0008s2176.1.p,Carub.0008s2176.1,749,8,10852946-10853148,10852230-10852431,10851991-10852137,10851759-10851871,10851449-10851660,10851271-10851335,10850957-10851127,10850444-10850788,10849542-10850333	Hist_deacetyl,PF00850.19,46,346
Carub.0008s2175.1.p	Carub.0008s2175.1.p	Carub.0008s2175,scaffold_8:10845238..10849177 reverse	Carub.0008s2175.1.p,Carub.0008s2175.1,653,12,10848916-10849118,10848259-10848460,10848008-10848154,10847776-10847888,10847433-10847644,10847285-10847349,10847011-10847181,10846781-10846864,10846342-10846551,10846061-10846254,10845818-10845947,10845664-10845728,10845388-10845553	Hist_deacetyl,PF00850.19,46,346
Carub.0008s2174.1.p	Carub.0008s2174.1.p	Carub.0008s2174,scaffold_8:10827861..10831970 reverse	Carub.0008s2174.1.p,Carub.0008s2174.1,637,12,10831715-10831905,10831019-10831259,10830768-10830839,10830536-10830648,10830193-10830404,10830045-10830109,10829750-10829920,10829498-10829581,10829077-10829286,10828789-10828982,10828552-10828681,10828400-10828464,10828119-10828284	Hist_deacetyl,PF00850.19,144,330;Hist_deacetyl,PF00850.19,42,65
Carub.0007s0700.1.p	Carub.0007s0700.1.p	Carub.0007s0700,scaffold_7:2578046..2580603 forward	Carub.0007s0700.1.p,Carub.0007s0700.1,437,8,2578046-2578085,2578311-2578543,2578631-2578705,2579113-2579214,2579374-2579445,2579523-2579579,2579683-2579934,2580032-2580213,2580303-2580603	Hist_deacetyl,PF00850.19,94,398
Carub.0001s0781.1.p	Carub.0001s0781.1.p	Carub.0001s0781,scaffold_1:2750943..2753115 forward	Carub.0001s0781.1.p,Carub.0001s0781.1,392,2,2750948-2751236,2751382-2751968,2752609-2752911	Hist_deacetyl,PF00850.19,54,347
Carub.0006s2380.1.p	Carub.0006s2380.1.p	Carub.0006s2380,scaffold_6:9064490..9067949 reverse	Carub.0006s2380.1.p,Carub.0006s2380.1,387,12,9067705-9067923,9067574-9067629,9067276-9067393,9067086-9067148,9066945-9067013,9066704-9066870,9066527-9066591,9066402-9066448,9066232-9066276,9066084-9066134,9065816-9065902,9065637-9065724,9065473-9065561	Hist_deacetyl,PF00850.19,106,367
Carub.0003s1831.1.p	Carub.0003s1831.1.p	Carub.0003s1831,scaffold_3:6487461..6491553 forward	Carub.0003s1831.1.p,Carub.0003s1831.1,556,16,6487906-6488046,6488145-6488330,6488430-6488532,6488639-6488703,6488847-6488922,6489027-6489091,6489190-6489245,6489404-6489527,6489635-6489760,6489877-6489927,6490022-6490090,6490264-6490372,6490488-6490567,6490668-6490750,6490830-6490875,6490963-6491137,6491215-6491330	Hist_deacetyl,PF00850.19,173,462
Carub.0005s1438.1.p	Carub.0005s1438.1.p	Carub.0005s1438,scaffold_5:7901745..7903951 reverse	Carub.0005s1438.1.p,Carub.0005s1438.1,421,4,7903388-7903906,7902684-7903112,7902453-7902595,7902210-7902300,7902009-7902092	Hist_deacetyl,PF00850.19,30,319
Carub.0007s0002.1.p	Carub.0007s0002.1.p	Carub.0007s0002,scaffold_7:9120..12369 reverse	Carub.0007s0002.1.p,Carub.0007s0002.1,499,6,11408-11935,10881-11321,10507-10737,10187-10257,10043-10100,9519-9587,9348-9449	Hist_deacetyl,PF00850.19,36,324
Capsella grandiflora	264402
Cagra.1383s0002.1.p	Cagra.1383s0002.1.p	Cagra.1383s0002,Scaffold1383:8824..12058 reverse	Cagra.1383s0002.1.p,Cagra.1383s0002.1,499,6,11088-11615,10561-11001,10187-10417,9867-9937,9723-9780,9199-9267,9033-9134	Hist_deacetyl,PF00850.19,36,324
Cagra.0542s0001.1.p	Cagra.0542s0001.1.p	Cagra.0542s0001,Scaffold542:956..8704 reverse	Cagra.0542s0001.1.p,Cagra.0542s0001.1,522,10,8502-8704,7754-7955,3515-3661,3283-3395,2940-3151,2792-2856,2518-2688,2288-2371,1685-1813,1428-1504,956-1121	Hist_deacetyl,PF00850.19,46,346
Cagra.0844s0041.1.p	Cagra.0844s0041.1.p	Cagra.0844s0041,Scaffold844:160484..163202 reverse	Cagra.0844s0041.1.p,Cagra.0844s0041.1,437,8,163129-163168,162666-162898,162504-162578,161997-162098,161766-161837,161632-161688,161277-161528,161000-161181,160610-160910	Hist_deacetyl,PF00850.19,94,399
Cagra.6251s0002.1.p	Cagra.6251s0002.1.p	Cagra.6251s0002,Scaffold6251:5770..9041 reverse	Cagra.6251s0002.1.p,Cagra.6251s0002.1,426,13,8803-8839,8066-8178,7835-7952,7655-7729,7341-7560,7193-7256,7010-7102,6821-6929,6663-6712,6485-6575,6324-6394,6134-6232,5961-6027,5785-5858	Hist_deacetyl,PF00850.19,24,315
Cagra.4395s0035.1.p	Cagra.4395s0035.1.p	Cagra.4395s0035,Scaffold4395:140952..143153 forward	Cagra.4395s0035.1.p,Cagra.4395s0035.1,392,2,140961-141249,141395-141981,142622-142924	Hist_deacetyl,PF00850.19,54,347
Cagra.0998s0028.1.p	Cagra.0998s0028.1.p	Cagra.0998s0028,Scaffold998:102959..104494 forward	Cagra.0998s0028.1.p,Cagra.0998s0028.1,235,8,102959-103027,103102-103268,103381-103445,103524-103570,103696-103740,103837-103887,104069-104155,104243-104330,104406-104494	Hist_deacetyl,PF00850.19,12,217
Cagra.1681s0021.1.p	Cagra.1681s0021.1.p	Cagra.1681s0021,Scaffold1681:69847..73941 forward	Cagra.1681s0021.1.p,Cagra.1681s0021.1,556,16,70272-70412,70511-70696,70796-70898,71005-71069,71213-71288,71393-71457,71556-71611,71769-71892,72000-72125,72242-72292,72387-72455,72629-72737,72852-72931,73032-73114,73194-73239,73327-73501,73579-73694	Hist_deacetyl,PF00850.19,173,462
Cagra.5059s0002.1.p	Cagra.5059s0002.1.p	Cagra.5059s0002,Scaffold5059:9607..11505 forward	Cagra.5059s0002.1.p,Cagra.5059s0002.1,421,4,9607-10125,10401-10829,10918-11060,11214-11304,11422-11505	Hist_deacetyl,PF00850.19,30,319
Cagra.5059s0001.1.p	Cagra.5059s0001.1.p	Cagra.5059s0001,Scaffold5059:83..1778 forward	Cagra.5059s0001.1.p,Cagra.5059s0001.1,360,4,83-466,748-1176,1255-1373,1514-1604,1719-1778	Hist_deacetyl,PF00850.19,9,274
Cagra.5118s0047.1.p	Cagra.5118s0047.1.p	Cagra.5118s0047,Scaffold5118:170743..173500 reverse	Cagra.5118s0047.1.p,Cagra.5118s0047.1,471,5,172873-173412,171949-172389,171713-171855,171335-171425,171100-171230,170933-171002	Hist_deacetyl,PF00850.19,38,329
Oryzias sinensis	183150
ENSOSIP00000008021.1	ENSOSIP00000008021.1	ENSOSIG00000005244.1,VHIC01001032.1:481022..495223 reverse	ENSOSIP00000008018.1,ENSOSIT00000008566.1,237,6,484339-484517,484601-484664,484786-484919,484993-485111,486476-486573,486934-487026,487067-487093;ENSOSIP00000008021.1,ENSOSIT00000008569.1,432,10,484339-484517,484746-484919,484993-485111,486476-486573,486934-487053,487527-487614,487706-487761,493252-493295,493956-494139,494240-494373,495121-495223	Hist_deacetyl,PF00850.19,55,356
ENSOSIP00000027672.1	ENSOSIP00000027672.1	ENSOSIG00000009068.1,VHIC01000445.1:255148..387827 reverse	ENSOSIP00000027669.1,ENSOSIT00000029163.1,1079,25,255511-255550,257162-257303,257696-257780,266200-266333,267423-267541,274096-274193,274286-274405,278218-278305,278381-278436,282037-282144,284086-284132,285508-285610,287471-287604,287701-287887,289916-290182,293896-294110,298056-298269,299436-299555,299636-299742,300354-300482,307195-307313,308381-308501,312561-312708,313217-313362,313455-313643…	Hist_deacetyl,PF00850.19,682,993;HDAC4_Gln,PF12203.8,73,157;HDAC4_Gln,PF12203.8,480,507
ENSOSIP00000039117.1	ENSOSIP00000039117.1	ENSOSIG00000019236.1,VHIC01001139.1:942546..956684 forward	ENSOSIP00000039117.1,ENSOSIT00000041231.1,692,19,942546-942576,943036-943144,943227-943327,944301-944407,944450-944481,944512-944608,945029-945136,945509-945738,946678-946809,947796-947914,948008-948057,948487-948560,950384-950537,950632-950751,950828-950925,955378-955496,955728-955861,955950-956031,956125-956263,956352-956394;ENSOSIP00000039119.1,ENSOSIT00000041233.1,668,17,942583-942702,943020-…	Hist_deacetyl,PF00850.19,316,601
ENSOSIP00000039859.1	ENSOSIP00000039859.1	ENSOSIG00000019525.1,VHIC01000155.1:1286209..1332931 reverse	ENSOSIP00000039859.1,ENSOSIT00000042000.1,958,24,1286209-1286251,1286336-1286483,1289301-1289385,1289458-1289591,1289703-1289821,1295472-1295569,1298745-1298864,1299367-1299454,1301933-1301988,1302185-1302292,1304871-1304914,1305001-1305121,1305200-1305333,1305425-1305620,1306637-1306855,1306937-1307178,1308004-1308148,1309280-1309378,1311962-1312059,1312792-1312905,1313508-1313587,1314842-131494…	Hist_deacetyl,PF00850.19,547,863
ENSOSIP00000038966.1	ENSOSIP00000038966.1	ENSOSIG00000019171.1,VHIC01001243.1:57108..69347 reverse	ENSOSIP00000038936.1,ENSOSIT00000041042.1,311,10,57108-57134,57177-57190,57887-58037,58202-58380,58884-58980,61217-61279,62660-62736,64837-64879,65451-65567,65917-66017,67457-67523;ENSOSIP00000038966.1,ENSOSIT00000041073.1,366,9,57795-58037,58202-58380,58884-58980,61217-61279,62660-62736,64837-64879,65451-65567,65917-66017,67457-67605,67682-67713;ENSOSIP00000038968.1,ENSOSIT00000041075.1,359,9,57…	Hist_deacetyl,PF00850.19,47,325
ENSOSIP00000028297.1	ENSOSIP00000028297.1	ENSOSIG00000014742.1,VHIC01002144.1:2925489..2927172 reverse	ENSOSIP00000028297.1,ENSOSIT00000029827.1,288,5,2925490-2925611,2925735-2925885,2925950-2926146,2926238-2926397,2926624-2926767,2926861-2926950	Hist_deacetyl,PF00850.19,65,287
ENSOSIP00000028446.1	ENSOSIP00000028446.1	ENSOSIG00000014811.1,VHIC01002169.1:1017368..1042128 reverse	ENSOSIP00000028446.1,ENSOSIT00000029982.1,477,13,1017368-1017437,1017515-1017672,1017889-1017968,1019255-1019313,1019402-1019491,1019573-1019637,1019708-1019781,1019852-1020066,1020134-1020189,1020273-1020329,1021706-1021787,1021879-1022021,1022109-1022191,1041927-1042128;ENSOSIP00000028469.1,ENSOSIT00000030006.1,433,14,1017368-1017437,1017515-1017672,1017889-1017968,1019255-1019313,1019402-10194…	Hist_deacetyl,PF00850.19,71,362
ENSOSIP00000025738.1	ENSOSIP00000025738.1	ENSOSIG00000012926.1,VHIC01002180.1:238343..245700 forward	ENSOSIP00000025738.1,ENSOSIT00000027145.1,672,19,239152-239210,240104-240238,240351-240447,240531-240628,240751-240855,240972-241040,241124-241250,242217-242282,242370-242429,242842-242931,243050-243156,243234-243301,243458-243701,243777-243864,243951-244036,244584-244640,244736-244817,244960-245148,245223-245382,245470-245501;ENSOSIP00000025741.1,ENSOSIT00000027148.1,458,12,239146-239210,240104-…	Hist_deacetyl,PF00850.19,26,320;Hist_deacetyl,PF00850.19,531,576
ENSOSIP00000001916.1	ENSOSIP00000001916.1	ENSOSIG00000001048.1,VHIC01000894.1:50633..55316 reverse	ENSOSIP00000001916.1,ENSOSIT00000002039.1,453,10,52029-52056,52125-52170,52236-52391,52484-52864,52942-53050,53121-53213,53300-53441,53753-53891,54067-54141,54219-54336,54592-54666	Hist_deacetyl,PF00850.19,2,288
ENSOSIP00000037828.1	ENSOSIP00000037828.1	ENSOSIG00000018708.1,VHIC01002503.1:71306..75624 forward	ENSOSIP00000037812.1,ENSOSIT00000039859.1,399,11,71306-71321,72067-72141,72258-72396,72475-72616,72708-72800,72873-72981,73052-73192,73960-74068,74664-74794,74886-75041,75119-75176,75274-75304;ENSOSIP00000037825.1,ENSOSIT00000039874.1,358,8,71459-71489,72067-72141,72258-72396,72475-72616,72708-72800,72873-72981,73052-73192,73960-74068,74664-74901;ENSOSIP00000037828.1,ENSOSIT00000039877.1,419,11,7…	Hist_deacetyl,PF00850.19,27,249;Hist_deacetyl,PF00850.19,281,303
ENSOSIP00000033794.1	ENSOSIP00000033794.1	ENSOSIG00000017058.1,VHIC01000869.1:52879..63838 forward	ENSOSIP00000033794.1,ENSOSIT00000035618.1,305,6,55504-55550,56379-56509,56911-57052,57731-57843,57973-58050,58147-58307,63593-63838	Hist_deacetyl,PF00850.19,1,213
ENSOSIP00000012623.1	ENSOSIP00000012623.1	ENSOSIG00000007229.1,VHIC01002097.1:821759..828262 reverse	ENSOSIP00000012623.1,ENSOSIT00000013374.1,479,11,822757-822974,823048-823178,823251-823359,824228-824368,824462-824570,824658-824750,824827-824968,825091-825229,825319-825393,825465-825582,825657-825769,828163-828214	Hist_deacetyl,PF00850.19,29,318
Astatotilapia calliptera	8154
ENSACLP00000008859.1	ENSACLP00000008859.1	ENSACLG00000005948.1,4:29820145..29880723 forward	ENSACLP00000008735.1,ENSACLT00000008938.1,1094,27,29835184-29835205,29856016-29856111,29857720-29857967,29858048-29858192,29858293-29858398,29861873-29862006,29864425-29864556,29864704-29864813,29867074-29867190,29868332-29868443,29868567-29868677,29868772-29868965,29869071-29869189,29870564-29870759,29873604-29873715,29874943-29875076,29875258-29875378,29875940-29875989,29876066-29876173,2987626…	Hist_deacetyl,PF00850.19,717,1035;HDAC4_Gln,PF12203.8,116,204;HDAC4_Gln,PF12203.8,539,553
ENSACLP00000009515.1	ENSACLP00000009515.1	ENSACLG00000006415.1,16:31973288..32092299 forward	ENSACLP00000009515.1,ENSACLT00000009736.1,1105,26,31987150-31987171,32018439-32018501,32040772-32040948,32041030-32041175,32041958-32042108,32043983-32044103,32045891-32046009,32051354-32051482,32051594-32051700,32054175-32054294,32054593-32054803,32055839-32056056,32060362-32060634,32061605-32061791,32062114-32062247,32062992-32063094,32064198-32064244,32067489-32067596,32069459-32069514,3206969…	Hist_deacetyl,PF00850.19,702,1013;HDAC4_Gln,PF12203.8,90,175
ENSACLP00000038288.1	ENSACLP00000038288.1	ENSACLG00000025853.1,5:34812212..34857340 forward	ENSACLP00000038288.1,ENSACLT00000039183.1,367,9,34812237-34812271,34812379-34812527,34816672-34816772,34822045-34822161,34825058-34825100,34831765-34831841,34832174-34832236,34842250-34842346,34846166-34846344,34857098-34857340	Hist_deacetyl,PF00850.19,47,326
ENSACLP00000020676.1	ENSACLP00000020676.1	ENSACLG00000013983.1,20:20271948..20287609 reverse	ENSACLP00000020676.1,ENSACLT00000021153.1,899,23,20271948-20271990,20272103-20272241,20272379-20272460,20272977-20273110,20273468-20273586,20277427-20277524,20277618-20277737,20277850-20277937,20278424-20278479,20278986-20279066,20279589-20279602,20279639-20279680,20280418-20280538,20280691-20280824,20281169-20281394,20281666-20281869,20282238-20282380,20282823-20282994,20284505-20284606,20285206…	Hist_deacetyl,PF00850.19,497,807;Hist_deacetyl,PF00850.19,305,340
ENSACLP00000028974.1	ENSACLP00000028974.1	ENSACLG00000019646.1,19:8596059..8600232 reverse	ENSACLP00000028974.1,ENSACLT00000029654.1,484,13,8596059-8596086,8596192-8596243,8596379-8596531,8596612-8596742,8597116-8597224,8597386-8597526,8597623-8597731,8597818-8597910,8597987-8598128,8598759-8598897,8599021-8599095,8599172-8599289,8599364-8599476,8600181-8600232	Hist_deacetyl,PF00850.19,29,318
ENSACLP00000028439.1	ENSACLP00000028439.1	ENSACLG00000019252.1,15:29207246..29218079 reverse	ENSACLP00000028439.1,ENSACLT00000029109.1,489,13,29207246-29207276,29207723-29207780,29207887-29208042,29209102-29209232,29210106-29210214,29211495-29211635,29211746-29211854,29213479-29213571,29213823-29213964,29214106-29214244,29215345-29215419,29215592-29215709,29215803-29215915,29217441-29217495;ENSACLP00000028480.1,ENSACLT00000029148.1,464,12,29207246-29207276,29207723-29207780,29207887-2920…	Hist_deacetyl,PF00850.19,30,319
ENSACLP00000000393.1	ENSACLP00000000393.1	ENSACLG00000000297.1,14:8950134..8951679 forward	ENSACLP00000000393.1,ENSACLT00000000405.1,291,5,8950134-8950277,8950465-8950587,8950705-8950911,8950993-8951145,8951348-8951461,8951548-8951679	Hist_deacetyl,PF00850.19,11,277
ENSACLP00000031676.1	ENSACLP00000031676.1	ENSACLG00000021445.1,2:20057688..20062510 reverse	ENSACLP00000031676.1,ENSACLT00000032420.1,428,14,20057688-20057757,20057840-20057997,20058095-20058174,20058424-20058482,20058561-20058650,20058748-20058812,20058899-20058972,20059065-20059145,20059576-20059709,20059795-20059850,20059940-20059996,20060629-20060710,20060971-20061113,20061268-20061350,20062047-20062101;ENSACLP00000031708.1,ENSACLT00000032451.1,409,13,20057688-20057757,20057840-2005…	Hist_deacetyl,PF00850.19,22,313
ENSACLP00000027996.1	ENSACLP00000027996.1	ENSACLG00000018919.1,3:25248203..25311802 forward	ENSACLP00000027896.1,ENSACLT00000028550.1,378,10,25248702-25248818,25248916-25248968,25249991-25250121,25251425-25251566,25252264-25252376,25252500-25252577,25252668-25252776,25255122-25255294,25261582-25261676,25277642-25277747,25307593-25307612;ENSACLP00000027930.1,ENSACLT00000028584.1,379,10,25248702-25248818,25248916-25248968,25249991-25250121,25251425-25251566,25252264-25252376,25252500-2525…	Hist_deacetyl,PF00850.19,37,322
ENSACLP00000039474.1	ENSACLP00000039474.1	ENSACLG00000026638.1,7:49550019..49557322 forward	ENSACLP00000039474.1,ENSACLT00000040408.1,658,18,49551700-49551848,49551942-49552038,49552123-49552220,49552458-49552562,49552666-49552734,49552820-49552946,49553168-49553233,49553322-49553381,49553472-49553561,49553658-49553764,49553845-49553912,49554131-49554374,49554462-49554552,49554674-49554759,49555299-49555355,49555486-49555567,49555854-49556042,49556399-49556558,49556658-49556689	Hist_deacetyl,PF00850.19,11,305;Hist_deacetyl,PF00850.19,519,563
ENSACLP00000013074.1	ENSACLP00000013074.1	ENSACLG00000008922.1,5:24931712..24973229 reverse	ENSACLP00000013054.1,ENSACLT00000013381.1,927,23,24931712-24931730,24931828-24931975,24933386-24933470,24933564-24933697,24934836-24934954,24937783-24937880,24940290-24940409,24941260-24941347,24942462-24942517,24942724-24942831,24945390-24945439,24945539-24945659,24945750-24945883,24946031-24946229,24946745-24946951,24947159-24947385,24948651-24948804,24949271-24949369,24949819-24949916,24950127…	Hist_deacetyl,PF00850.19,546,864
ENSACLP00000019794.1	ENSACLP00000019794.1	ENSACLG00000013440.1,20:3953515..3966040 reverse	ENSACLP00000019794.1,ENSACLT00000020253.1,1044,26,3953515-3953583,3954364-3954492,3954574-3954720,3954809-3954921,3955045-3955272,3955382-3955468,3955906-3956083,3956166-3956315,3956592-3956784,3956866-3957071,3957364-3957525,3957602-3957737,3957819-3957901,3958343-3958358,3958413-3958523,3958644-3958750,3958970-3959059,3959174-3959233,3959317-3959382,3959920-3960046,3960599-3960667,3963068-39631…	Hist_deacetyl,PF00850.19,448,746;Hist_deacetyl,PF00850.19,62,358;zf-UBP,PF02148.19,962,1022
ENSACLP00000020037.1	ENSACLP00000020037.1	ENSACLG00000013605.1,22:29303004..29313473 reverse	ENSACLP00000020037.1,ENSACLT00000020499.1,482,11,29306355-29306382,29307276-29307321,29307405-29307560,29307658-29308038,29308125-29308233,29308323-29308415,29308506-29308647,29309433-29309571,29309831-29309905,29309989-29310106,29311701-29311813,29312797-29312845	Hist_deacetyl,PF00850.19,28,317
Theileria orientalis	68886
PVC50555	PVC50555	MACL_00002190,contig_275:53132..54469 reverse	PVC50555,PVC50555,445,0,53132-54469	Hist_deacetyl,PF00850.19,22,313;Hist_deacetyl,PF00850.19,343,361
PVC54409	PVC54409	MACL_00003099,contig_58:41744..47664 reverse	PVC54409,PVC54409,1704,7,41744-42024,42364-43897,43938-44166,44343-44472,44504-44911,44944-45096,45201-46208,46293-47664	Hist_deacetyl,PF00850.19,888,1248;Ank_4,PF13637.6,20,71;Ank_4,PF13637.6,545,585;Hist_deacetyl,PF00850.19,194,266
PVC49962	PVC49962	MACL_00002639,contig_308:99886..105783 forward	PVC49962,PVC49962,1666,10,99886-100158,100230-100728,100768-100868,100900-101489,101620-101757,101843-102036,102083-102589,102620-102700,102733-102819,103049-103149,103354-105783	Hist_deacetyl,PF00850.19,855,1180;IPK,PF03770.16,1485,1661;POP1,PF06978.11,106,175;POP1,PF06978.11,29,102;POPLD,PF08170.12,487,561;Hist_deacetyl,PF00850.19,389,443;POP1,PF06978.11,1404,1443
Ursus maritimus	29073
ENSUMAP00000000935.1	ENSUMAP00000000935.1	ENSUMAG00000000604.1,KK498696.1:8563632..8581724 reverse	ENSUMAP00000000935.1,ENSUMAT00000001222.1,810,22,8563632-8563727,8564860-8564948,8564992-8565076,8565387-8565520,8566038-8566156,8567496-8567593,8567803-8567922,8568971-8569058,8569228-8569283,8570295-8570356,8570441-8570461,8571850-8571887,8572118-8572151,8573488-8573707,8574855-8575025,8575276-8575472,8575694-8575874,8576013-8576108,8576307-8576398,8576747-8576872,8577085-8577200,8577818-857792…	Hist_deacetyl,PF00850.19,496,716
ENSUMAP00000016104.1	ENSUMAP00000016104.1	ENSUMAG00000011842.1,KK498597.1:23242348..23255535 forward	ENSUMAP00000016104.1,ENSUMAT00000019049.1,428,14,23242397-23242451,23242558-23242640,23243989-23244131,23247603-23247684,23247815-23247871,23247993-23248048,23248432-23248565,23249111-23249191,23249566-23249639,23249803-23249867,23250711-23250800,23250925-23250983,23251274-23251353,23251629-23251786,23254869-23254938	Hist_deacetyl,PF00850.19,22,313;Hist_deacetyl,PF00850.19,350,389
ENSUMAP00000025463.1	ENSUMAP00000025463.1	ENSUMAG00000018571.1,KK498679.1:456073..458387 forward	ENSUMAP00000025463.1,ENSUMAT00000030163.1,311,9,456073-456131,456202-456336,456564-456660,457027-457124,457216-457320,457476-457544,457650-457776,457904-457995,458158-458217,458294-458387	Hist_deacetyl,PF00850.19,26,253
ENSUMAP00000010096.1	ENSUMAP00000010096.1	ENSUMAG00000007294.1,KK498507.1:1199724..1218024 reverse	ENSUMAP00000010096.1,ENSUMAT00000012058.1,976,23,1199724-1199792,1199977-1200105,1200200-1200346,1200493-1200597,1200691-1200897,1200932-1201197,1201309-1201468,1202738-1203092,1206114-1206204,1206446-1206513,1206601-1206707,1207043-1207132,1207209-1207277,1207370-1207435,1207541-1207667,1212595-1212813,1213928-1213951,1214027-1214124,1214471-1214567,1215267-1215307,1215408-1215492,1217486-121757…	Hist_deacetyl,PF00850.19,271,427;Hist_deacetyl,PF00850.19,564,634;zf-UBP,PF02148.19,894,954;Hist_deacetyl,PF00850.19,106,211
ENSUMAP00000021692.1	ENSUMAP00000021692.1	ENSUMAG00000015867.1,KK498639.1:3686701..3707300 forward	ENSUMAP00000021692.1,ENSUMAT00000025711.1,319,8,3686800-3686866,3689149-3689249,3700143-3700259,3701243-3701285,3703044-3703120,3704131-3704193,3705194-3705290,3706202-3706380,3706535-3706750	Hist_deacetyl,PF00850.19,7,288
ENSUMAP00000006153.1	ENSUMAP00000006153.1	ENSUMAG00000004851.1,KK498829.1:169423..381084 forward	ENSUMAP00000006153.1,ENSUMAT00000007415.1,351,10,169829-169861,170372-170424,173266-173396,174960-175101,229443-229555,233236-233313,233908-234016,257910-258082,260570-260664,353629-353734,380570-380592	Hist_deacetyl,PF00850.19,8,295
ENSUMAP00000015525.1	ENSUMAP00000015525.1	ENSUMAG00000011143.1,KK498593.1:2377150..2540480 forward	ENSUMAP00000015356.1,ENSUMAT00000018169.1,1046,24,2377150-2377272,2416807-2416860,2421793-2421963,2438706-2438856,2448855-2448975,2454850-2454971,2466394-2466525,2469785-2469897,2474594-2474739,2474884-2474984,2480902-2481122,2486133-2486413,2492062-2492275,2495437-2495557,2500840-2500886,2504755-2504862,2506757-2506812,2508583-2508670,2509685-2509804,2510578-2510675,2519740-2519867,2521333-25214…	Hist_deacetyl,PF00850.19,740,1052;HDAC4_Gln,PF12203.8,166,255
ENSUMAP00000035417.1	ENSUMAP00000035417.1	ENSUMAG00000025457.1,KK498724.1:780312..797430 forward	ENSUMAP00000035417.1,ENSUMAT00000041892.1,458,12,780350-780424,781502-781619,783725-783799,784408-784546,786584-786725,789666-789758,789839-789947,790426-790566,790789-790897,791739-791869,793009-793164,795817-795874,796529-796559	Hist_deacetyl,PF00850.19,2,288
ENSUMAP00000011136.1	ENSUMAP00000011136.1	ENSUMAG00000008370.1,KK498615.1:5937428..5970658 reverse	ENSUMAP00000011130.1,ENSUMAT00000013242.1,482,13,5938004-5938031,5938306-5938354,5938875-5939027,5939307-5939437,5939532-5939640,5940147-5940287,5940370-5940478,5941674-5941766,5942770-5942911,5943371-5943509,5945089-5945163,5950537-5950654,5964030-5964142,5970518-5970566;ENSUMAP00000011136.1,ENSUMAT00000013248.1,498,12,5937907-5938031,5938875-5939027,5939307-5939437,5939532-5939640,5940147-59402…	Hist_deacetyl,PF00850.19,28,317
Lens ervoides	41257
Ler.1DRT.3g043920.1	Ler.1DRT.3g043920.1	Ler.1DRT.3g043920,Ler.1DRT.Chr3:229226342..229232301 forward	Ler.1DRT.3g043920.1,Ler.1DRT.3g043920.1,482,5,229226420-229226986,229227833-229228273,229228382-229228524,229230348-229230438,229230517-229230647,229231353-229231428	Hist_deacetyl,PF00850.19,45,338
Ler.1DRT.7g063780.1	Ler.1DRT.7g063780.1	Ler.1DRT.7g063780,Ler.1DRT.Chr7:366687932..366708546 forward	Ler.1DRT.7g063780.1,Ler.1DRT.7g063780.1,731,15,366688159-366688397,366688503-366688701,366689525-366689671,366689771-366689883,366690150-366690361,366690480-366690544,366690749-366690919,366691115-366691198,366699906-366699998,366704553-366704694,366706712-366706833,366707241-366707434,366707533-366707662,366707787-366707851,366707929-366708093,366708495-366708546	Hist_deacetyl,PF00850.19,58,358
Ler.1DRT.5g000090.1	Ler.1DRT.5g000090.1	Ler.1DRT.5g000090,Ler.1DRT.Chr5:119986..124608 reverse	Ler.1DRT.5g000090.1,Ler.1DRT.5g000090.1,497,6,123677-124204,123103-123543,121796-122026,121284-121348,121152-121209,120707-120778,120526-120624	Hist_deacetyl,PF00850.19,36,324
Ler.1DRT.1g006220.1	Ler.1DRT.1g006220.1	Ler.1DRT.1g006220,Ler.1DRT.Chr1:14775885..14782074 reverse	Ler.1DRT.1g006220.1,Ler.1DRT.1g006220.1,350,12,14781780-14781875,14781640-14781695,14781444-14781561,14780657-14780719,14780298-14780366,14780054-14780220,14779907-14779971,14779777-14779823,14778718-14778762,14778578-14778628,14778101-14778187,14777828-14777915,14777163-14777263	Hist_deacetyl,PF00850.19,57,332
Ler.1DRT.3g084120.1	Ler.1DRT.3g084120.1	Ler.1DRT.3g084120,Ler.1DRT.Chr3:371375860..371389589 forward	Ler.1DRT.3g084120.1,Ler.1DRT.3g084120.1,428,3,371376669-371377196,371379162-371379602,371380853-371381083,371381768-371381854	Hist_deacetyl,PF00850.19,36,324
Ler.1DRT.4g028830.1	Ler.1DRT.4g028830.1	Ler.1DRT.4g028830,Ler.1DRT.Chr4:144062686..144069920 reverse	Ler.1DRT.4g028830.1,Ler.1DRT.4g028830.1,438,13,144069716-144069752,144068616-144068755,144068414-144068531,144067695-144067769,144066047-144066266,144065564-144065627,144065239-144065331,144065015-144065123,144064866-144064915,144064695-144064785,144064150-144064220,144063846-144063944,144063666-144063732,144063497-144063579	Hist_deacetyl,PF00850.19,24,323
Ler.1DRT.2g089040.1	Ler.1DRT.2g089040.1	Ler.1DRT.2g089040,Ler.1DRT.Chr2:442112657..442114945 reverse	Ler.1DRT.2g089040.1,Ler.1DRT.2g089040.1,386,2,442114520-442114796,442113708-442114288,442112881-442113183	Hist_deacetyl,PF00850.19,50,340
Ler.1DRT.4g069770.1	Ler.1DRT.4g069770.1	Ler.1DRT.4g069770,Ler.1DRT.Chr4:326977408..326990298 forward	Ler.1DRT.4g069770.1,Ler.1DRT.4g069770.1,438,8,326977498-326977543,326977719-326977948,326980083-326980157,326980672-326980773,326982125-326982196,326982302-326982358,326983007-326983258,326989196-326989377,326989559-326989859	Hist_deacetyl,PF00850.19,95,400
Ler.1DRT.7g064970.1	Ler.1DRT.7g064970.1	Ler.1DRT.7g064970,Ler.1DRT.Chr7:369884170..369891900 reverse	Ler.1DRT.7g064970.1,Ler.1DRT.7g064970.1,527,15,369891346-369891465,369891046-369891231,369890729-369890840,369889829-369889905,369888885-369888960,369888642-369888706,369888176-369888231,369887830-369887953,369887611-369887736,369887446-369887496,369887170-369887238,369886666-369886774,369885966-369886045,369885624-369885706,369885493-369885538,369885192-369885395	Hist_deacetyl,PF00850.19,173,462
Fundulus heteroclitus	8078
ENSFHEP00000008377.1	ENSFHEP00000008377.1	ENSFHEG00000009554.1,KN811290.1:2929910..2972754 forward	ENSFHEP00000008377.1,ENSFHET00000002255.1,1043,22,2946829-2946978,2947915-2948005,2948889-2949009,2950129-2950229,2951416-2951538,2951683-2951792,2952422-2952523,2953772-2953934,2955892-2956097,2957586-2957789,2958041-2958275,2958889-2959022,2959262-2959382,2959537-2959586,2960767-2960874,2961642-2961697,2963060-2963147,2963241-2963360,2963453-2963550,2967493-2967611,2968088-2968221,2968412-29684…	Hist_deacetyl,PF00850.19,556,874
ENSFHEP00000016707.1	ENSFHEP00000016707.1	ENSFHEG00000018402.1,KN805818.1:257418..267003 reverse	ENSFHEP00000016707.1,ENSFHET00000025185.1,683,18,258169-258390,258460-258648,258727-258808,258894-258950,260482-260567,260664-260754,260832-261075,261398-261465,262833-262939,263058-263147,263357-263416,263514-263579,264256-264382,264497-264565,264669-264773,264990-265087,265198-265294,265534-265668,266744-266802	Hist_deacetyl,PF00850.19,26,320;Hist_deacetyl,PF00850.19,532,577
ENSFHEP00000028149.1	ENSFHEP00000028149.1	ENSFHEG00000012180.1,KN811596.1:94383..142817 reverse	ENSFHEP00000010621.1,ENSFHET00000017382.1,324,8,94383-94625,108422-108600,110642-110761,116771-116793,117837-117918,122052-122094,131656-131772,131986-132086,137798-137864;ENSFHEP00000010643.1,ENSFHET00000017422.1,173,2,94383-94625,108422-108600,137798-137897;ENSFHEP00000010651.1,ENSFHET00000017424.1,239,4,94383-94625,108422-108600,110642-110738,131986-132086,137798-137897;ENSFHEP00000028149.1,EN…	Hist_deacetyl,PF00850.19,46,317
ENSFHEP00000016860.1	ENSFHEP00000016860.1	ENSFHEG00000018675.1,KN805770.1:162774..239091 reverse	ENSFHEP00000032173.1,ENSFHET00000025329.1,1048,26,167617-167649,169079-169197,171064-171148,171432-171565,171674-171792,172907-173004,174735-174854,174975-175062,175267-175322,176296-176403,176490-176536,176621-176723,176804-176937,177031-177226,177383-177553,181081-181355,184704-184899,185004-185129,185569-185678,185782-185910,193944-194062,196150-196273,199190-199340,204900-205063,205172-205231…	Hist_deacetyl,PF00850.19,697,1007;HDAC4_Gln,PF12203.8,92,180;HDAC4_Gln,PF12203.8,471,528
ENSFHEP00000005106.1	ENSFHEP00000005106.1	ENSFHEG00000006035.1,KN811459.1:103397..250936 forward	ENSFHEP00000005106.1,ENSFHET00000007737.1,1089,25,115890-115911,179421-179621,179720-179865,180336-180486,184336-184456,187323-187441,200115-200243,201409-201515,204132-204251,204568-204781,206581-206789,212218-212487,215266-215452,216854-216987,218722-218824,220431-220477,225448-225555,227917-227972,228067-228154,230856-230975,231049-231146,236743-236861,237449-237582,247446-247530,249268-249409…	Hist_deacetyl,PF00850.19,686,997;HDAC4_Gln,PF12203.8,77,162;HDAC4_Gln,PF12203.8,584,604
ENSFHEP00000017701.1	ENSFHEP00000017701.1	ENSFHEG00000019488.1,KN811440.1:760793..815504 reverse	ENSFHEP00000032775.1,ENSFHET00000026457.1,384,8,789484-789657,803525-803619,804156-804328,806903-807011,807727-807804,807928-808040,809687-809828,810510-810640,812673-812809;ENSFHEP00000017701.1,ENSFHET00000026467.1,401,10,782871-782960,786352-786465,803525-803619,804156-804328,806903-807011,807727-807804,807928-808040,809687-809828,810510-810640,812673-812725,812827-812934;ENSFHEP00000032793.1,E…	Hist_deacetyl,PF00850.19,34,319
ENSFHEP00000005832.1	ENSFHEP00000005832.1	ENSFHEG00000006814.1,KN811375.1:1078624..1143883 forward	ENSFHEP00000005832.1,ENSFHET00000006517.1,936,23,1100880-1101011,1101552-1101639,1101959-1102073,1103236-1103315,1104144-1104257,1104883-1104980,1105819-1105917,1108236-1108389,1109052-1109296,1110139-1110360,1110816-1111023,1111144-1111277,1111366-1111468,1114267-1114307,1115256-1115363,1116217-1116272,1117336-1117423,1118005-1118124,1121174-1121271,1125142-1125260,1125546-1125679,1125759-112584…	Hist_deacetyl,PF00850.19,539,848
ENSFHEP00000020300.1	ENSFHEP00000020300.1	ENSFHEG00000022243.1,KN805570.1:287062..295143 reverse	ENSFHEP00000020266.1,ENSFHET00000029739.1,165,6,289282-289319,289367-289491,289582-289671,289768-289803,293255-293325,293418-293500,294915-294969;ENSFHEP00000020300.1,ENSFHET00000029780.1,428,14,287482-287551,287626-287783,289107-289186,289433-289491,289582-289671,289768-289832,289916-289989,290064-290144,290243-290376,290447-290502,290591-290647,293016-293097,293183-293325,293418-293500,294915-2…	Hist_deacetyl,PF00850.19,22,312
ENSFHEP00000027779.1	ENSFHEP00000027779.1	ENSFHEG00000011463.1,KN805783.1:333856..336802 reverse	ENSFHEP00000027779.1,ENSFHET00000016814.1,237,4,333856-333987,335816-335923,336125-336277,336362-336556,336680-336802	Hist_deacetyl,PF00850.19,52,223;Hist_deacetyl,PF00850.19,5,24
ENSFHEP00000015563.1	ENSFHEP00000015563.1	ENSFHEG00000017198.1,KN811452.1:75067..81694 forward	ENSFHEP00000015563.1,ENSFHET00000023697.1,482,11,75233-75281,77027-77139,77642-77759,77848-77922,78093-78231,78671-78812,78903-78995,79088-79196,79280-79660,79748-79903,79974-80019,80919-80946	Hist_deacetyl,PF00850.19,28,317;Hist_deacetyl,PF00850.19,349,395
ENSFHEP00000016430.1	ENSFHEP00000016430.1	ENSFHEG00000018149.1,KN805934.1:46132..59692 reverse	ENSFHEP00000016430.1,ENSFHET00000025000.1,490,13,46592-46625,47176-47233,47315-47470,48519-48649,48824-48932,51607-51747,51823-51931,54427-54519,54627-54768,55835-55973,56346-56420,56522-56639,56882-56994,59401-59455	Hist_deacetyl,PF00850.19,30,319
ENSFHEP00000025309.1	ENSFHEP00000025309.1	ENSFHEG00000007464.1,KN811291.1:2090313..2101824 reverse	ENSFHEP00000025309.1,ENSFHET00000005573.1,488,13,2094166-2094193,2094285-2094336,2094414-2094581,2094691-2094818,2094964-2095072,2096213-2096353,2096440-2096548,2096629-2096721,2096806-2096947,2097992-2098130,2098215-2098289,2100626-2100743,2100824-2100936,2101566-2101617	Hist_deacetyl,PF00850.19,29,318
ENSFHEP00000015952.1	ENSFHEP00000015952.1	ENSFHEG00000017629.1,KN805938.1:168826..180376 forward	ENSFHEP00000015952.1,ENSFHET00000024192.1,462,11,168826-168980,169074-169178,169298-169366,169913-170039,170579-170644,171728-171787,171859-171948,172035-172141,172304-172499,178278-178424,178501-178634,180244-180376	Hist_deacetyl,PF00850.19,12,243;zf-UBP,PF02148.19,357,417
ENSFHEP00000008266.1	ENSFHEP00000008266.1	ENSFHEG00000009643.1,KN805559.1:524048..612415 forward	ENSFHEP00000008281.1,ENSFHET00000002394.1,1099,27,547080-547131,579456-579542,580239-580486,580592-580736,580845-580950,582011-582144,584792-584923,585014-585123,586787-586903,587251-587362,589695-589805,589893-590086,590169-590284,590369-590558,595889-596003,598697-598830,598945-599065,600052-600101,601386-601493,601574-601629,601735-601822,602799-602918,603113-603210,606134-606252,606385-606518…	Hist_deacetyl,PF00850.19,712,1030;HDAC4_Gln,PF12203.8,113,201;HDAC4_Gln,PF12203.8,515,552
Erythranthe guttata	4155
Migut.D01741.1.p	Migut.D01741.1.p	Migut.D01741,scaffold_4:14933139..14937276 forward	Migut.D01741.1.p,Migut.D01741.1,703,10,14933193-14933362,14933740-14933938,14934040-14934186,14934293-14934405,14934947-14935158,14935361-14935425,14935571-14935744,14935836-14935931,14936056-14936155,14936280-14936569,14936640-14937185	Hist_deacetyl,PF00850.19,33,336
Migut.D01742.1.p	Migut.D01742.1.p	Migut.D01742,scaffold_4:14943790..14949865 forward	Migut.D01742.1.p,Migut.D01742.1,779,11,14943873-14944036,14944559-14944757,14945138-14945284,14945369-14945481,14945794-14946005,14946207-14946271,14946442-14946615,14946705-14946800,14946899-14947016,14947141-14947430,14947535-14948069,14949639-14949865	Hist_deacetyl,PF00850.19,33,334;Hist_deacetyl,PF00850.19,710,738
Migut.D01743.1.p	Migut.D01743.1.p	Migut.D01743,scaffold_4:14969152..14971066 forward	Migut.D01743.1.p,Migut.D01743.1,286,6,14969152-14969211,14969295-14969407,14969723-14969934,14970133-14970197,14970380-14970553,14970640-14970735,14970863-14971003	Hist_deacetyl,PF00850.19,1,184
Migut.D01991.1.p	Migut.D01991.1.p	Migut.D01991,scaffold_4:17391715..17397765 forward	Migut.D01991.1.p,Migut.D01991.1,466,5,17391830-17392369,17393622-17394062,17394235-17394377,17394961-17395051,17395138-17395265,17397384-17397441	Hist_deacetyl,PF00850.19,38,329
Migut.L00254.1.p	Migut.L00254.1.p	Migut.L00254,scaffold_12:3328906..3332555 reverse	Migut.L00254.1.p,Migut.L00254.1,495,5,3332028-3332555,3331303-3331743,3330832-3331062,3329360-3329485,3329186-3329254,3328906-3328998	Hist_deacetyl,PF00850.19,36,324
Migut.L00663.1.p	Migut.L00663.1.p	Migut.L00663,scaffold_12:9451743..9455440 forward	Migut.L00663.1.p,Migut.L00663.1,500,5,9451743-9452270,9452555-9452995,9453237-9453467,9454826-9454951,9455070-9455138,9455333-9455440	Hist_deacetyl,PF00850.19,36,324
Migut.N02507.1.p	Migut.N02507.1.p	Migut.N02507,scaffold_14:21858486..21863115 reverse	Migut.N02507.1.p,Migut.N02507.1,430,13,21862837-21862873,21862627-21862739,21862397-21862514,21861823-21861897,21861516-21861735,21861272-21861335,21861071-21861163,21860878-21860986,21860674-21860723,21860496-21860586,21860292-21860362,21859757-21859855,21859578-21859644,21858705-21858790;Migut.N02507.2.p,Migut.N02507.2,404,12,21862837-21862873,21862627-21862739,21862397-21862514,21861823-218618…	Hist_deacetyl,PF00850.19,24,315
Migut.N02457.1.p	Migut.N02457.1.p	Migut.N02457,scaffold_14:21589958..21592048 forward	Migut.N02457.1.p,Migut.N02457.1,386,2,21590006-21590288,21590577-21591157,21591646-21591942	Hist_deacetyl,PF00850.19,52,342
Migut.D01738.1.p	Migut.D01738.1.p	Migut.D01738,scaffold_4:14905410..14907292 forward	Migut.D01738.1.p,Migut.D01738.1,312,6,14905410-14905580,14905680-14905826,14905932-14906044,14906336-14906547,14906749-14906813,14906978-14907112,14907200-14907292	Hist_deacetyl,PF00850.19,3,241
Migut.D01588.1.p	Migut.D01588.1.p	Migut.D01588,scaffold_4:11913328..11917521 reverse	Migut.D01588.1.p,Migut.D01588.1,195,5,11917036-11917135,11915258-11915337,11915070-11915152,11914903-11914948,11914056-11914230,11913562-11913665	Hist_deacetyl,PF00850.19,3,105
Migut.D01589.1.p	Migut.D01589.1.p	Migut.D01589,scaffold_4:11917941..11922987 reverse	Migut.D01589.1.p,Migut.D01589.1,305,8,11922536-11922721,11922333-11922450,11919810-11919886,11919460-11919535,11919215-11919279,11918871-11918926,11918657-11918780,11918426-11918551,11918245-11918334	Hist_deacetyl,PF00850.19,135,297
Migut.D01491.1.p	Migut.D01491.1.p	Migut.D01491,scaffold_4:9142470..9145107 forward	Migut.D01491.1.p,Migut.D01491.1,392,7,9142558-9142721,9143038-9143236,9143454-9143600,9143706-9143818,9144130-9144341,9144545-9144609,9144756-9144941,9145018-9145107	Hist_deacetyl,PF00850.19,33,334
Migut.I00311.1.p	Migut.I00311.1.p	Migut.I00311,scaffold_9:4192874..4199106 forward	Migut.I00311.1.p,Migut.I00311.1,518,10,4193002-4193198,4194240-4194441,4194622-4194768,4194856-4194968,4195037-4195248,4195340-4195404,4196023-4196193,4196279-4196362,4198312-4198435,4198534-4198629,4198961-4199106	Hist_deacetyl,PF00850.19,44,345
Migut.L00570.1.p	Migut.L00570.1.p	Migut.L00570,scaffold_12:7542025..7543685 forward	Migut.L00570.1.p,Migut.L00570.1,269,1,7542025-7542555,7543407-7543685	Hist_deacetyl,PF00850.19,37,177
Migut.L00255.1.p	Migut.L00255.1.p	Migut.L00255,scaffold_12:3383970..3386167 reverse	Migut.L00255.1.p,Migut.L00255.1,423,3,3385637-3386167,3384625-3385065,3384147-3384380,3383970-3384035	Hist_deacetyl,PF00850.19,36,325
Migut.A00139.1.p	Migut.A00139.1.p	Migut.A00139,scaffold_1:647574..651399 forward	Migut.A00139.1.p,Migut.A00139.1,415,12,647606-647890,648041-648096,648567-648684,649269-649331,649528-649596,649691-649857,649959-650023,650114-650160,650317-650361,650465-650515,650652-650738,650845-650932,651050-651156;Migut.A00139.2.p,Migut.A00139.2,322,10,647606-647890,648041-648096,648567-648684,649269-649331,649528-649596,649691-649857,649959-650023,650114-650160,650317-650361,650465-650515…	Hist_deacetyl,PF00850.19,118,395
Migut.C00330.1.p	Migut.C00330.1.p	Migut.C00330,scaffold_3:8912699..8918285 reverse	Migut.C00330.1.p,Migut.C00330.1,464,5,8917300-8917827,8916438-8916878,8915529-8915759,8915031-8915101,8914879-8914936,8913381-8913446;Migut.C00330.4.p,Migut.C00330.4,464,5,8917300-8917827,8916438-8916878,8915529-8915759,8915031-8915101,8914879-8914936,8913381-8913446;Migut.C00330.2.p,Migut.C00330.2,464,5,8917300-8917827,8916438-8916878,8915529-8915759,8915031-8915101,8913368-8913446,8913043-89130…	Hist_deacetyl,PF00850.19,36,324
Migut.H01104.1.p	Migut.H01104.1.p	Migut.H01104,scaffold_8:10207725..10211828 reverse	Migut.H01104.1.p,Migut.H01104.1,459,5,10209735-10210262,10209162-10209602,10208828-10209058,10208548-10208621,10208402-10208453,10208239-10208292	Hist_deacetyl,PF00850.19,36,324
Migut.H00692.1.p	Migut.H00692.1.p	Migut.H00692,scaffold_8:3997528..4002420 forward	Migut.H00692.1.p,Migut.H00692.1,424,8,3997560-3997599,3997724-3997917,3998107-3998181,3999147-3999248,3999941-4000012,4000343-4000399,4000550-4000801,4001112-4001293,4001980-4002280	Hist_deacetyl,PF00850.19,81,383
Pavo cristatus	9049
ENSPSTP00000001958.1	ENSPSTP00000001958.1	ENSPSTG00000001486.1,QZWQ01000026.1:26710..90069 reverse	ENSPSTP00000001945.1,ENSPSTT00000002048.1,1007,24,28085-28130,28463-28601,28837-28921,29071-29204,29375-29493,29587-29684,31042-31161,31440-31527,31748-31803,31936-32043,33279-33328,33419-33539,33969-34102,34542-34767,35310-35513,35785-35993,36175-36373,36571-36687,37035-37144,37618-37740,37895-38010,38166-38280,39021-39111,39849-40045,90051-90069;ENSPSTP00000001958.1,ENSPSTT00000002061.1,1205,24…	Hist_deacetyl,PF00850.19,794,1112;Hist_deacetyl,PF00850.19,600,639
ENSPSTP00000005559.1	ENSPSTP00000005559.1	ENSPSTG00000001174.1,QZWQ01000644.1:60535..189909 forward	ENSPSTP00000005559.1,ENSPSTT00000005834.1,1077,25,60535-60568,61202-61273,89686-89930,103877-104027,107955-108075,114315-114436,124458-124589,127421-127533,131580-131696,131778-131976,135533-135762,141504-141685,143363-143586,150304-150437,156567-156687,161279-161325,168819-168926,169470-169525,170517-170604,171890-172009,173564-173661,179412-179530,181750-181883,187052-187136,189108-189249,18949…	Hist_deacetyl,PF00850.19,668,985;HDAC4_Gln,PF12203.8,67,156
ENSPSTP00000020172.1	ENSPSTP00000020172.1	ENSPSTG00000014611.1,QZWQ01010000.1:395..6070 forward	ENSPSTP00000020172.1,ENSPSTT00000021150.1,233,5,395-499,571-693,2344-2455,2992-3170,5535-5700,6054-6070;ENSPSTP00000020182.1,ENSPSTT00000021160.1,170,4,2068-2073,2311-2455,2992-3170,5535-5700,6054-6070;ENSPSTP00000020189.1,ENSPSTT00000021167.1,134,3,2612-2654,2992-3170,5535-5700,6054-6070	Hist_deacetyl,PF00850.19,115,212;Hist_deacetyl,PF00850.19,45,97
ENSPSTP00000009621.1	ENSPSTP00000009621.1	ENSPSTG00000006780.1,QZWQ01000874.1:114160..131366 reverse	ENSPSTP00000009621.1,ENSPSTT00000010104.1,410,10,115799-115989,116465-116524,117869-118009,119782-119890,119992-120084,121895-122036,124064-124202,124512-124586,125480-125597,126079-126191,131315-131366	Hist_deacetyl,PF00850.19,29,318
ENSPSTP00000010525.1	ENSPSTP00000010525.1	ENSPSTG00000007328.1,QZWQ01000097.1:1512302..1525005 reverse	ENSPSTP00000010476.1,ENSPSTT00000010997.1,473,12,1512302-1512356,1512488-1512638,1513377-1513507,1513587-1513695,1514179-1514319,1514495-1514603,1514890-1514982,1515618-1515759,1516232-1516370,1517481-1517555,1520046-1520163,1520582-1520694,1521416-1521461;ENSPSTP00000010498.1,ENSPSTT00000011019.1,466,12,1512336-1512388,1512492-1512638,1513377-1513507,1513587-1513695,1514179-1514319,1514495-15146…	Hist_deacetyl,PF00850.19,25,314
ENSPSTP00000016954.1	ENSPSTP00000016954.1	ENSPSTG00000012088.1,QZWQ01009341.1:7611..11917 reverse	ENSPSTP00000016954.1,ENSPSTT00000017770.1,206,5,7611-7627,7981-8146,10511-10689,10793-10827,11243-11337,11789-11917	Hist_deacetyl,PF00850.19,91,186;Hist_deacetyl,PF00850.19,51,64
ENSPSTP00000011667.1	ENSPSTP00000011667.1	ENSPSTG00000008173.1,QZWQ01000618.1:101758..108845 forward	ENSPSTP00000011656.1,ENSPSTT00000012231.1,350,9,101758-101840,102332-102462,103307-103448,104496-104608,105457-105534,105961-106069,106789-106961,107845-107939,108380-108485,108823-108845;ENSPSTP00000011667.1,ENSPSTT00000012242.1,363,9,101966-102097,102342-102462,103307-103448,104496-104608,105457-105534,105961-106069,106789-106961,107845-107939,108380-108485,108823-108845	Hist_deacetyl,PF00850.19,42,307
ENSPSTP00000000353.1	ENSPSTP00000000353.1	ENSPSTG00000000314.1,QZWQ01000596.1:76487..91696 reverse	ENSPSTP00000000353.1,ENSPSTT00000000372.1,428,14,78984-79053,79532-79689,80089-80168,80551-80609,80723-80812,81094-81158,81397-81470,81553-81633,81875-82008,84000-84055,84147-84203,85506-85587,86753-86895,91386-91468,91642-91696	Hist_deacetyl,PF00850.19,22,313
ENSPSTP00000009403.1	ENSPSTP00000009403.1	ENSPSTG00000006628.1,QZWQ01000709.1:708807..714063 reverse	ENSPSTP00000009403.1,ENSPSTT00000009870.1,209,6,708807-708823,709177-709342,710695-710873,710977-711011,711427-711521,713172-713294,714049-714063	Hist_deacetyl,PF00850.19,94,188;Hist_deacetyl,PF00850.19,15,67
Panthera leo	9689
ENSPLOP00000004587.1	ENSPLOP00000004587.1	ENSPLOG00000003360.1,B3:70296407..70326416 reverse	ENSPLOP00000004587.1,ENSPLOT00000005060.1,488,13,70296407-70296437,70297343-70297400,70301009-70301164,70301628-70301758,70302375-70302483,70302730-70302870,70306023-70306131,70306332-70306424,70309377-70309518,70311776-70311914,70312950-70313024,70314627-70314744,70315938-70316050,70325399-70325450	Hist_deacetyl,PF00850.19,29,318
ENSPLOP00000010326.1	ENSPLOP00000010326.1	ENSPLOG00000007477.1,C1:73149619..73184591 reverse	ENSPLOP00000010295.1,ENSPLOT00000011399.1,991,25,73149619-73149664,73149837-73149975,73151245-73151329,73151641-73151774,73152251-73152369,73153545-73153642,73153872-73153991,73155105-73155192,73155370-73155425,73156436-73156543,73157769-73157818,73158079-73158199,73158369-73158502,73159823-73160042,73161177-73161350,73161599-73161795,73162011-73162191,73162333-73162443,73162645-73162736,73163070…	Hist_deacetyl,PF00850.19,591,908
ENSPLOP00000004695.1	ENSPLOP00000004695.1	ENSPLOG00000003423.1,A3:52572567..52594212 reverse	ENSPLOP00000004695.1,ENSPLOT00000005180.1,347,9,52573169-52573384,52573530-52573708,52574579-52574675,52575678-52575740,52576758-52576834,52578587-52578629,52579900-52580016,52590577-52590677,52592891-52593039,52593968-52593969;ENSPLOP00000004703.1,ENSPLOT00000005189.1,268,6,52573169-52573384,52573530-52573708,52574579-52574675,52575678-52575740,52590577-52590677,52592891-52593039,52593968-525939…	Hist_deacetyl,PF00850.19,35,316
ENSPLOP00000008468.1	ENSPLOP00000008468.1	ENSPLOG00000006255.1,C2:192015643..192046635 reverse	ENSPLOP00000008468.1,ENSPLOT00000009381.1,481,13,192015643-192015670,192015942-192015990,192016509-192016661,192016937-192017067,192017162-192017270,192017807-192017945,192018030-192018137,192019282-192019374,192020383-192020524,192020988-192021126,192022519-192022593,192029161-192029278,192040072-192040184,192046587-192046635	Hist_deacetyl,PF00850.19,28,316
ENSPLOP00000006988.1	ENSPLOP00000006988.1	ENSPLOG00000005066.1,A3:104841084..105695249 forward	ENSPLOP00000006947.1,ENSPLOT00000007699.1,582,12,104841084-104841108,105132792-105132796,105133506-105133545,105165934-105165996,105253172-105253413,105258385-105258526,105259513-105259639,105261903-105262024,105301473-105301588,105312045-105312167,105315406-105315616,105316034-105316251,105334087-105334401;ENSPLOP00000006988.1,ENSPLOT00000007746.1,1068,24,105165975-105165996,105253172-105253413,…	Hist_deacetyl,PF00850.19,656,974;HDAC4_Gln,PF12203.8,37,127;HDAC4_Gln,PF12203.8,401,411
ENSPLOP00000022368.1	ENSPLOP00000022368.1	ENSPLOG00000016347.1,VOCV01000391.1:96123640..96146556 forward	ENSPLOP00000022368.1,ENSPLOT00000024699.1,1137,27,96124430-96124522,96124604-96124732,96124871-96124959,96127590-96127674,96127772-96127812,96128474-96128570,96128716-96128813,96130022-96130126,96130250-96130318,96138145-96138271,96138377-96138442,96138535-96138594,96138674-96138763,96139101-96139207,96139291-96139358,96139597-96139765,96139863-96139991,96140162-96140330,96140627-96140760,9614133…	Hist_deacetyl,PF00850.19,500,797;Hist_deacetyl,PF00850.19,106,401;zf-UBP,PF02148.19,1055,1116
ENSPLOP00000000687.1	ENSPLOP00000000687.1	ENSPLOG00000000526.1,A1:121005527..121019938 forward	ENSPLOP00000000687.1,ENSPLOT00000000751.1,428,14,121005527-121005581,121005689-121005771,121007102-121007244,121011568-121011649,121011779-121011835,121011956-121012011,121012397-121012530,121013065-121013145,121013520-121013593,121013757-121013821,121015375-121015464,121015591-121015649,121015930-121016009,121016308-121016465,121019273-121019342	Hist_deacetyl,PF00850.19,22,313;Hist_deacetyl,PF00850.19,350,389
ENSPLOP00000016514.1	ENSPLOP00000016514.1	ENSPLOG00000010760.1,E2:33384505..33408714 reverse	ENSPLOP00000016514.1,ENSPLOT00000018287.1,1115,23,33384505-33384544,33384624-33384789,33384920-33385004,33385327-33385460,33386085-33386203,33386379-33386476,33386734-33386853,33387800-33387887,33388037-33388092,33388500-33388607,33388777-33388826,33389293-33389413,33390035-33390168,33391027-33391192,33391912-33392205,33392471-33392682,33394460-33394682,33394909-33395040,33395357-33395469,3339555…	Hist_deacetyl,PF00850.19,697,1015;HDAC4_Gln,PF12203.8,74,162
ENSPLOP00000025894.1	ENSPLOP00000025894.1	ENSPLOG00000018983.1,C2:1816203..2101616 forward	ENSPLOP00000025894.1,ENSPLOT00000028572.1,1083,25,1852356-1852377,1955455-1955526,1991154-1991398,2010166-2010316,2019503-2019623,2023592-2023713,2033111-2033242,2036491-2036603,2041307-2041423,2041515-2041713,2047689-2047909,2050919-2051176,2053006-2053192,2056275-2056408,2058790-2058910,2065710-2065756,2069321-2069428,2071289-2071344,2073088-2073175,2075434-2075553,2076330-2076427,2085301-20854…	Hist_deacetyl,PF00850.19,674,991;HDAC4_Gln,PF12203.8,63,152;HDAC4_Gln,PF12203.8,588,603
ENSPLOP00000027905.1	ENSPLOP00000027905.1	ENSPLOG00000020404.1,VOCV01000391.1:97239906..97470873 forward	ENSPLOP00000027905.1,ENSPLOT00000030825.1,415,10,97240495-97240719,97241243-97241295,97244177-97244307,97245824-97245965,97302594-97302706,97306730-97306807,97307417-97307525,97331725-97331897,97334415-97334509,97440849-97440954,97470297-97470319;ENSPLOP00000027931.1,ENSPLOT00000030853.1,351,9,97240609-97240719,97241243-97241295,97244177-97244307,97245824-97245965,97302594-97302706,97307417-97307…	Hist_deacetyl,PF00850.19,72,359
Panthera pardus	9691
ENSPPRP00000019744.1	ENSPPRP00000019744.1	ENSPPRG00000011115.1,KV860524.1:207532..448782 forward	ENSPPRP00000019711.1,ENSPPRT00000018109.1,139,5,207532-207642,208165-208217,274605-274717,279421-279529,293291-293302,293304-293325;ENSPPRP00000019728.1,ENSPPRT00000018118.1,156,5,207532-207642,208165-208217,212565-212695,214212-214353,293291-293302,293304-293325;ENSPPRP00000019730.1,ENSPPRT00000018127.1,286,8,207532-207642,208165-208217,274605-274717,278734-278811,279421-279529,309238-309410,311…	Hist_deacetyl,PF00850.19,34,321
ENSPPRP00000007043.1	ENSPPRP00000007043.1	ENSPPRG00000002299.1,KV860370.1:4661628..4676821 reverse	ENSPPRP00000007043.1,ENSPPRT00000004797.1,428,14,4662214-4662283,4665083-4665240,4665539-4665618,4666605-4666663,4666790-4666879,4668434-4668498,4668662-4668735,4669110-4669190,4669725-4669858,4670244-4670299,4670420-4670476,4670606-4670687,4675026-4675168,4676499-4676581,4676689-4676743	Hist_deacetyl,PF00850.19,22,313;Hist_deacetyl,PF00850.19,350,389
ENSPPRP00000018937.1	ENSPPRP00000018937.1	ENSPPRG00000010530.1,KV860426.1:2467526..2492209 reverse	ENSPPRP00000018875.1,ENSPPRT00000017225.1,236,7,2469241-2469250,2469396-2469574,2470451-2470547,2472541-2472603,2473653-2473729,2476788-2476904,2488707-2488807,2491023-2491089;ENSPPRP00000018889.1,ENSPPRT00000017242.1,146,4,2469241-2469250,2469396-2469574,2488707-2488807,2491023-2491171,2492098-2492099;ENSPPRP00000018916.1,ENSPPRT00000017281.1,268,6,2469035-2469250,2469396-2469574,2470451-2470547…	Hist_deacetyl,PF00850.19,35,316
ENSPPRP00000001741.1	ENSPPRP00000001741.1	ENSPPRG00000023870.1,KV860442.1:643681..690676 reverse	ENSPPRP00000001741.1,ENSPPRT00000033399.1,1122,25,643681-643720,643800-643965,644096-644180,644503-644636,645259-645377,645556-645653,645911-646030,647504-647591,647741-647796,648205-648312,655255-655304,655771-655891,656559-656692,658437-658602,659318-659611,659877-660088,661853-662075,662302-662433,662750-662862,662952-663098,663230-663360,664811-664925,666939-667098,667188-667447,681479-681553…	Hist_deacetyl,PF00850.19,704,1022;HDAC4_Gln,PF12203.8,68,161
ENSPPRP00000019158.1	ENSPPRP00000019158.1	ENSPPRG00000010597.1,KV860341.1:10188664..10212409 forward	ENSPPRP00000019158.1,ENSPPRT00000017527.1,1137,27,10190059-10190151,10190233-10190361,10190500-10190588,10193222-10193306,10193404-10193444,10194106-10194202,10194348-10194445,10195638-10195742,10195866-10195934,10203989-10204115,10204221-10204286,10204379-10204438,10204518-10204607,10204945-10205051,10205135-10205202,10205441-10205609,10205707-10205835,10206006-10206174,10206471-10206604,1020718…	Hist_deacetyl,PF00850.19,500,797;Hist_deacetyl,PF00850.19,106,401;zf-UBP,PF02148.19,1055,1116
ENSPPRP00000022807.1	ENSPPRP00000022807.1	ENSPPRG00000013411.1,KV860349.1:3786464..3831636 reverse	ENSPPRP00000022790.1,ENSPPRT00000021324.1,954,24,3786464-3786509,3786682-3786820,3788090-3788174,3788486-3788619,3789096-3789214,3790389-3790486,3790716-3790835,3791948-3792035,3792211-3792266,3793280-3793387,3794613-3794662,3794923-3795043,3795213-3795346,3796667-3796886,3798021-3798194,3798443-3798639,3798855-3799035,3799489-3799580,3802181-3802306,3802524-3802639,3804655-3804766,3804978-380506…	Hist_deacetyl,PF00850.19,580,897
ENSPPRP00000006423.1	ENSPPRP00000006423.1	ENSPPRG00000001858.1,KV860280.1:36826257..36856870 reverse	ENSPPRP00000006423.1,ENSPPRT00000004145.1,488,13,36826601-36826631,36827537-36827594,36831196-36831351,36831811-36831941,36832557-36832665,36832940-36833080,36836234-36836342,36836543-36836635,36839562-36839703,36842945-36843083,36844118-36844192,36845795-36845912,36847116-36847228,36856568-36856619	Hist_deacetyl,PF00850.19,29,318
ENSPPRP00000025403.1	ENSPPRP00000025403.1	ENSPPRG00000016351.1,KV860281.1:22499680..23383139 forward	ENSPPRP00000025393.1,ENSPPRT00000024570.1,1024,23,22841412-22841433,22931345-22931586,22936539-22936689,22937676-22937802,22940652-22940773,22980776-22980891,22991307-22991429,22994668-22994878,22995296-22995513,23014536-23014799,23085490-23085667,23100885-23101018,23115800-23115920,23121032-23121081,23151332-23151439,23184101-23184156,23184401-23184488,23190428-23190547,23190976-23191073,2324451…	Hist_deacetyl,PF00850.19,656,974;HDAC4_Gln,PF12203.8,37,127;HDAC4_Gln,PF12203.8,401,411
ENSPPRP00000021927.1	ENSPPRP00000021927.1	ENSPPRG00000012606.1,KV860399.1:2639778..2674201 reverse	ENSPPRP00000021927.1,ENSPPRT00000020422.1,481,13,2639778-2639805,2640077-2640125,2640644-2640796,2641072-2641202,2641297-2641405,2641942-2642080,2642165-2642272,2643417-2643509,2644515-2644656,2645120-2645258,2646643-2646717,2656019-2656136,2667641-2667753,2674153-2674201	Hist_deacetyl,PF00850.19,28,316
ENSPPRP00000008142.1	ENSPPRP00000008142.1	ENSPPRG00000003105.1,KV860284.1:2381792..2688423 forward	ENSPPRP00000008136.1,ENSPPRT00000005951.1,961,23,2581405-2581543,2593217-2593337,2597607-2597728,2607122-2607253,2610927-2611039,2615751-2615867,2615959-2616157,2622554-2622734,2625212-2625236,2625516-2625773,2627595-2627781,2632393-2632526,2638028-2638148,2645552-2645598,2649591-2649698,2651554-2651609,2653361-2653448,2655705-2655824,2656601-2656698,2665588-2665706,2673436-2673569,2687317-268740…	Hist_deacetyl,PF00850.19,662,979;HDAC4_Gln,PF12203.8,63,152
Tritrichomonas foetus	1144522
OHT05020	OHT05020	TRFO_27332,scaffold_360:28966..30222 forward	OHT05020,OHT05020,418,0,28966-30222	Hist_deacetyl,PF00850.19,23,315;Hist_deacetyl,PF00850.19,343,360
OHT14228	OHT14228	TRFO_15534,scaffold_139:105557..106834 reverse	OHT14228,OHT14228,425,0,105557-106834	Hist_deacetyl,PF00850.19,27,319
OHT11437	OHT11437	TRFO_19068,scaffold_194:10000..11220 forward	OHT11437,OHT11437,406,0,10000-11220	Hist_deacetyl,PF00850.19,22,313
OHS98646	OHS98646	TRFO_34895,scaffold_603:328..1617 forward	OHS98646,OHS98646,429,0,328-1617	Hist_deacetyl,PF00850.19,27,317
OHT06032	OHT06032	TRFO_05672,scaffold_33:68242..69522 forward	OHT06032,OHT06032,426,0,68242-69522	Hist_deacetyl,PF00850.19,25,316
Castor canadensis	51338
ENSCCNP00000010189.1	ENSCCNP00000010189.1	ENSCCNG00000010699.1,MTKA01015135.1:2104..3758 forward	ENSCCNP00000010189.1,ENSCCNT00000013414.1,316,3,2104-2120,2665-3343,3382-3496,3619-3758	Hist_deacetyl,PF00850.19,34,271
ENSCCNP00000025089.1	ENSCCNP00000025089.1	ENSCCNG00000024509.1,MTKA01001710.1:16235..21068 reverse	ENSCCNP00000025089.1,ENSCCNT00000031937.1,120,3,16346-16491,17396-17526,20167-20219,20731-20763	Hist_deacetyl,PF00850.19,8,119
ENSCCNP00000023840.1	ENSCCNP00000023840.1	ENSCCNG00000023381.1,MTKA01000516.1:7547..24342 reverse	ENSCCNP00000023840.1,ENSCCNT00000030434.1,428,15,7547-7548,7550-7617,11380-11537,11827-11906,12169-12227,12351-12440,13959-14023,14168-14241,14603-14683,15555-15688,16078-16133,16248-16304,16435-16516,22558-22700,24056-24138,24243-24297;ENSCCNP00000023842.1,ENSCCNT00000030435.1,53,2,16493-16516,24056-24138,24243-24297	Hist_deacetyl,PF00850.19,22,313;Hist_deacetyl,PF00850.19,350,389
ENSCCNP00000016380.1	ENSCCNP00000016380.1	ENSCCNG00000016683.1,MTKA01001874.1:129734..152293 reverse	ENSCCNP00000016380.1,ENSCCNT00000021342.1,1273,28,130074-130142,130349-130477,130573-130719,130847-130966,131374-132095,132210-132384,133933-134082,135502-135694,135817-135885,136460-136593,136843-137011,137204-137332,137421-137586,137822-137889,137975-138081,138744-138833,138912-138971,139065-139130,139228-139354,146284-146352,146448-146552,147744-147841,147984-148080,148729-148769,148863-148947…	Hist_deacetyl,PF00850.19,541,838;Hist_deacetyl,PF00850.19,148,443;zf-UBP,PF02148.19,1191,1251;Hist_deacetyl,PF00850.19,865,921
ENSCCNP00000008856.1	ENSCCNP00000008856.1	ENSCCNG00000009327.1,MTKA01000365.1:349325..354036 forward	ENSCCNP00000008856.1,ENSCCNT00000011669.1,467,14,349325-349383,349451-349585,349768-349864,350073-350170,350269-350373,350513-350581,350755-350881,351087-351152,351883-351989,352058-352122,352201-352444,353172-353258,353399-353455,353758-353836,354028-354036	Hist_deacetyl,PF00850.19,26,249;Hist_deacetyl,PF00850.19,250,270
ENSCCNP00000029321.1	ENSCCNP00000029321.1	ENSCCNG00000028101.1,MTKA01000670.1:36064..177528 forward	ENSCCNP00000029321.1,ENSCCNT00000036958.1,1070,25,36064-36133,63961-64205,81673-81823,98327-98447,103128-103249,108423-108554,112058-112170,116356-116472,116562-116760,119032-119141,119144-119254,124466-124723,127119-127305,130203-130336,134658-134763,140613-140659,143803-143910,146136-146191,148952-149039,150588-150707,151538-151635,158684-158802,160527-160660,176046-176130,177095-177236,177489-…	Hist_deacetyl,PF00850.19,666,978;HDAC4_Gln,PF12203.8,55,144;Hist_deacetyl,PF00850.19,1000,1038;HDAC4_Gln,PF12203.8,582,595
ENSCCNP00000008063.1	ENSCCNP00000008063.1	ENSCCNG00000008583.1,MTKA01014908.1:7229..8490 forward	ENSCCNP00000008063.1,ENSCCNT00000010663.1,222,2,7229-7448,7998-8039,8084-8490	Hist_deacetyl,PF00850.19,22,78;Hist_deacetyl,PF00850.19,87,107;Hist_deacetyl,PF00850.19,145,192
ENSCCNP00000028190.1	ENSCCNP00000028190.1	ENSCCNG00000027184.1,MTKA01002152.1:214052..231308 reverse	ENSCCNP00000028190.1,ENSCCNT00000035627.1,347,9,214052-214267,214559-214737,215701-215797,216708-216770,217365-217441,218982-219024,219899-220015,227845-227945,230263-230411,231307-231308	Hist_deacetyl,PF00850.19,35,315
ENSCCNP00000023353.1	ENSCCNP00000023353.1	ENSCCNG00000021945.1,MTKA01001562.1:65..10598 forward	ENSCCNP00000023353.1,ENSCCNT00000029838.1,841,19,65-101,213-367,667-798,994-1216,2491-2702,2954-3235,3914-4079,4772-4905,5231-5351,5782-5831,5997-6104,6517-6572,6685-6772,7909-8028,8282-8379,8551-8669,9676-9809,10091-10175,10311-10476,10559-10598;ENSCCNP00000023357.1,ENSCCNT00000029842.1,756,17,65-101,213-367,667-798,994-1216,2491-2702,2954-3235,3914-4079,5782-5831,5997-6104,6517-6572,6685-6772,7…	Hist_deacetyl,PF00850.19,423,741
ENSCCNP00000006498.1	ENSCCNP00000006498.1	ENSCCNG00000006875.1,MTKA01001975.1:516375..545497 reverse	ENSCCNP00000006498.1,ENSCCNT00000008539.1,482,13,516957-516984,517267-517315,517714-517866,518212-518342,518433-518541,519198-519338,519420-519528,521021-521113,522075-522216,522675-522813,525290-525364,528383-528500,538877-538989,545203-545251	Hist_deacetyl,PF00850.19,28,317
ENSCCNP00000013546.1	ENSCCNP00000013546.1	ENSCCNG00000012594.1,MTKA01001803.1:512824..549502 forward	ENSCCNP00000013546.1,ENSCCNT00000017778.1,1005,25,512957-512975,528069-528119,531276-531499,531615-531705,531963-532077,532712-532827,533075-533200,533579-533670,533863-533973,534111-534291,534476-534672,534872-535066,536302-536506,538625-538758,538926-539046,539283-539332,540632-540739,541634-541689,541844-541931,543305-543424,543614-543711,545448-545566,546175-546308,546614-546698,548026-548161…	Hist_deacetyl,PF00850.19,595,912;Hist_deacetyl,PF00850.19,63,106
Carassius auratus	7957
ENSCARP00000129073.1	ENSCARP00000129073.1	ENSCARG00000066478.1,34:3992052..4186051 forward	ENSCARP00000129073.1,ENSCART00000145461.1,1051,25,4001752-4001773,4063957-4064025,4102018-4102262,4106712-4106862,4109035-4109155,4111640-4111758,4125254-4125382,4125559-4125671,4127075-4127191,4127418-4127625,4130862-4131055,4134550-4134756,4137735-4137921,4138035-4138168,4141244-4141346,4145046-4145092,4150175-4150282,4151800-4151855,4153641-4153728,4156145-4156264,4157548-4157645,4171322-41714…	Hist_deacetyl,PF00850.19,648,959;HDAC4_Gln,PF12203.8,61,151;Hist_deacetyl,PF00850.19,978,1030
ENSCARP00000028085.1	ENSCARP00000028085.1	ENSCARG00000012404.1,14:9469420..9478874 forward	ENSCARP00000028085.1,ENSCART00000029452.1,469,13,9469744-9469819,9470772-9470854,9470960-9471102,9471247-9471328,9471562-9471618,9471708-9471763,9472001-9472134,9472224-9472304,9472859-9472932,9474749-9474813,9474899-9474992,9476126-9476203,9477569-9477704,9478624-9478874;ENSCARP00000028091.1,ENSCART00000029458.1,467,14,9469744-9469819,9470772-9470854,9470960-9471037,9471149-9471224,9471261-94713…	Hist_deacetyl,PF00850.19,29,316
ENSCARP00000001403.1	ENSCARP00000001403.1	ENSCARG00000000629.1,3:4725037..4781800 forward	ENSCARP00000001377.1,ENSCART00000001487.1,1091,24,4725224-4725257,4758967-4759250,4759329-4759473,4760409-4760514,4760750-4760883,4763807-4763938,4764694-4764806,4766785-4766904,4767918-4768158,4768559-4768764,4768844-4769128,4774129-4774294,4774478-4774611,4776273-4776393,4776923-4776972,4777934-4778041,4778176-4778231,4778494-4778581,4778758-4778877,4779013-4779110,4779938-4780056,4780207-47803…	Hist_deacetyl,PF00850.19,715,1032;HDAC4_Gln,PF12203.8,94,182;HDAC4_Gln,PF12203.8,503,542
ENSCARP00000046277.1	ENSCARP00000046277.1	ENSCARG00000019826.1,14:2533401..2539323 reverse	ENSCARP00000046061.1,ENSCART00000048083.1,457,13,2533401-2533533,2534367-2534524,2535798-2535877,2535953-2536011,2536247-2536336,2536431-2536495,2536929-2537086,2537219-2537352,2537481-2537536,2537660-2537716,2538048-2538129,2538316-2538458,2538579-2538661,2539248-2539323;ENSCARP00000046277.1,ENSCART00000048303.1,469,13,2534220-2534289,2534367-2534524,2535798-2535877,2535953-2536011,2536247-25363…	Hist_deacetyl,PF00850.19,22,354
ENSCARP00000053746.1	ENSCARP00000053746.1	ENSCARG00000022174.1,28:8705883..8765839 forward	ENSCARP00000053746.1,ENSCART00000056126.1,1111,25,8706082-8706103,8718696-8718767,8741126-8741409,8741488-8741632,8742710-8742815,8743038-8743171,8745146-8745277,8746381-8746493,8748063-8748182,8748886-8749126,8750833-8751038,8751113-8751397,8755709-8755874,8756017-8756150,8756736-8756856,8757354-8757403,8759131-8759238,8759372-8759427,8759644-8759731,8759847-8759966,8760062-8760159,8760385-87605…	Hist_deacetyl,PF00850.19,696,1013;HDAC4_Gln,PF12203.8,75,163;HDAC4_Gln,PF12203.8,484,523
ENSCARP00000100280.1	ENSCARP00000100280.1	ENSCARG00000050469.1,QPKE01000230.1:1007995..1037061 forward	ENSCARP00000100150.1,ENSCART00000111409.1,351,10,1007995-1008024,1008346-1008466,1008952-1009052,1012236-1012352,1017242-1017284,1019862-1019938,1023133-1023195,1031033-1031129,1032975-1033153,1033528-1033699,1034113-1034168;ENSCARP00000100196.1,ENSCART00000111455.1,344,10,1007995-1007996,1008318-1008466,1008952-1009052,1012236-1012352,1017242-1017284,1019862-1019938,1023133-1023195,1031033-10311…	Hist_deacetyl,PF00850.19,67,347
ENSCARP00000019363.1	ENSCARP00000019363.1	ENSCARG00000008590.1,23:232298..375340 forward	ENSCARP00000019363.1,ENSCART00000020395.1,1173,27,251893-252190,252369-252536,270033-270164,320934-321002,344300-344481,345351-345438,348867-348984,349086-349186,351995-352117,352673-352779,353940-354041,354961-355120,356130-356311,356434-356616,357575-357791,357873-358006,358445-358565,358800-358849,363558-363665,365830-365885,367183-367270,369454-369573,369759-369856,373340-373458,373602-373735…	Hist_deacetyl,PF00850.19,764,1082;Pkinase,PF00069.25,2,184;Hist_deacetyl,PF00850.19,591,624
ENSCARP00000100551.1	ENSCARP00000100551.1	ENSCARG00000050648.1,19:15756518..15806394 forward	ENSCARP00000100352.1,ENSCART00000111620.1,473,12,15756518-15756572,15757371-15757483,15757563-15757680,15757809-15757883,15757989-15758127,15758471-15758612,15758684-15758776,15759839-15759947,15760030-15760170,15760255-15760363,15760609-15760736,15760910-15761016,15761854-15761946;ENSCARP00000100485.1,ENSCART00000111763.1,471,12,15756521-15756572,15757371-15757483,15757563-15757680,15757809-1575…	Hist_deacetyl,PF00850.19,29,318
ENSCARP00000012060.1	ENSCARP00000012060.1	ENSCARG00000005568.1,6:14082616..14090423 forward	ENSCARP00000012060.1,ENSCART00000012712.1,620,13,14083298-14083345,14084142-14084235,14084324-14084812,14085234-14085358,14085448-14085669,14085753-14085808,14086419-14086506,14087085-14087204,14087309-14087406,14087601-14087719,14088830-14088963,14089046-14089130,14089218-14089356,14089553-14089598	Hist_deacetyl,PF00850.19,232,527
ENSCARP00000057118.1	ENSCARP00000057118.1	ENSCARG00000021958.1,9:9046822..9246616 forward	ENSCARP00000056850.1,ENSCART00000059483.1,1043,25,9062225-9062246,9127891-9127959,9161697-9161941,9166384-9166534,9168584-9168704,9170879-9170997,9183753-9183881,9184020-9184132,9185637-9185753,9185972-9186164,9188867-9189060,9192531-9192728,9194143-9194329,9194467-9194600,9197862-9197964,9199483-9199529,9204369-9204476,9207169-9207224,9209986-9210073,9211947-9212066,9214234-9214331,9227658-92277…	Hist_deacetyl,PF00850.19,637,943;HDAC4_Gln,PF12203.8,58,148;Hist_deacetyl,PF00850.19,966,1025
ENSCARP00000038154.1	ENSCARP00000038154.1	ENSCARG00000016264.1,7:24921324..24948407 forward	ENSCARP00000038117.1,ENSCART00000039804.1,379,10,24921324-24921337,24921431-24921509,24921937-24921989,24922083-24922213,24923059-24923200,24923457-24923569,24924296-24924373,24925893-24926001,24926123-24926295,24927196-24927290,24936153-24936305;ENSCARP00000038154.1,ENSCART00000039842.1,380,10,24921362-24921366,24921410-24921509,24921937-24921989,24922083-24922213,24923059-24923200,24923457-2492…	Hist_deacetyl,PF00850.19,33,316
ENSCARP00000083534.1	ENSCARP00000083534.1	ENSCARG00000040066.1,QPKE01004486.1:199401..254482 reverse	ENSCARP00000083534.1,ENSCART00000091216.1,952,24,199401-199431,199635-199773,200865-200946,201143-201276,201422-201540,204844-204941,205081-205200,206325-206412,207737-207792,209193-209300,215208-215257,215465-215585,216265-216398,216486-216702,217187-217369,217559-217740,218718-218771,218942-219101,220287-220388,221351-221457,222163-222285,223788-223888,223970-224087,225666-225753,226332-226475;…	Hist_deacetyl,PF00850.19,547,865;Hist_deacetyl,PF00850.19,372,397
ENSCARP00000058177.1	ENSCARP00000058177.1	ENSCARG00000024930.1,6:24329153..24363273 forward	ENSCARP00000057524.1,ENSCART00000060277.1,834,19,24347115-24347190,24347329-24347449,24347896-24347999,24349343-24349558,24354983-24355336,24356386-24356616,24356720-24356812,24356894-24357027,24357404-24357512,24357609-24357655,24357738-24357845,24357931-24357986,24358066-24358153,24358243-24358362,24358440-24358537,24361647-24361765,24361838-24361971,24362083-24362167,24362540-24362677,24363056…	Hist_deacetyl,PF00850.19,601,912;HDAC4_Gln,PF12203.8,61,136;Hist_deacetyl,PF00850.19,440,484
ENSCARP00000122417.1	ENSCARP00000122417.1	ENSCARG00000063910.1,QPKE01006885.1:89423..102025 forward	ENSCARP00000122417.1,ENSCART00000138002.1,1057,25,91462-91542,91987-92072,92763-92847,92945-92985,93067-93163,94628-94725,94811-94915,95291-95359,95461-95587,95794-95859,95946-96005,96079-96168,96245-96351,96425-96492,96612-96738,96874-97002,97181-97349,97461-97663,98645-98837,98919-99068,99316-99490,99596-99969,100048-100176,100876-101022,101671-101799,101957-102025	Hist_deacetyl,PF00850.19,438,735;Hist_deacetyl,PF00850.19,57,352;zf-UBP,PF02148.19,975,1035
ENSCARP00000013917.1	ENSCARP00000013917.1	ENSCARG00000006419.1,32:3865845..3879311 forward	ENSCARP00000013917.1,ENSCART00000014679.1,400,10,3865845-3865958,3866354-3866406,3866521-3866651,3867680-3867821,3868086-3868198,3868984-3869061,3870695-3870782,3870837-3870870,3870931-3871093,3871988-3872082,3878450-3878641;ENSCARP00000013973.1,ENSCART00000014736.1,376,10,3865845-3865958,3866354-3866406,3866521-3866651,3867680-3867821,3868086-3868198,3868984-3869061,3870695-3870803,3870921-38710…	Hist_deacetyl,PF00850.19,35,323
ENSCARP00000044008.1	ENSCARP00000044008.1	ENSCARG00000019005.1,31:6965199..6976491 reverse	ENSCARP00000044008.1,ENSCART00000045943.1,725,17,6965199-6965244,6965890-6966028,6966110-6966194,6966270-6966403,6966890-6967008,6967227-6967324,6967441-6967560,6970463-6970550,6970992-6971047,6971138-6971362,6971470-6971606,6972206-6972595,6972681-6972774,6973412-6973512,6973664-6973774,6973903-6973973,6974063-6974123,6974487-6974589	Hist_deacetyl,PF00850.19,332,632
ENSCARP00000038097.1	ENSCARP00000038097.1	ENSCARG00000014612.1,8:4449653..4463829 forward	ENSCARP00000038097.1,ENSCART00000039784.1,1094,27,4450832-4450894,4452167-4452277,4452449-4452472,4452648-4452733,4453167-4453251,4453332-4453372,4453461-4453557,4453767-4453864,4453948-4454052,4454436-4454504,4454596-4454722,4454952-4455017,4455110-4455169,4455254-4455343,4455427-4455533,4455608-4455675,4456516-4456642,4456737-4456865,4457661-4457829,4457975-4458177,4460473-4460665,4460744-44608…	Hist_deacetyl,PF00850.19,477,774;Hist_deacetyl,PF00850.19,96,391;zf-UBP,PF02148.19,1012,1072
ENSCARP00000066967.1	ENSCARP00000066967.1	ENSCARG00000030082.1,11:14524034..14550645 reverse	ENSCARP00000066936.1,ENSCART00000071149.1,346,11,14524127-14524131,14527484-14527631,14528719-14528897,14531597-14531693,14539684-14539746,14540558-14540634,14541500-14541542,14546479-14546595,14546992-14547018,14548604-14548704,14549151-14549299,14549475-14549509;ENSCARP00000066955.1,ENSCART00000071168.1,358,9,14527392-14527631,14528719-14528897,14531597-14531693,14539684-14539746,14540558-14540…	Hist_deacetyl,PF00850.19,47,320
ENSCARP00000061345.1	ENSCARP00000061345.1	ENSCARG00000027014.1,40:14385113..14389544 forward	ENSCARP00000061339.1,ENSCART00000064708.1,388,5,14385989-14386120,14386204-14386347,14386435-14386594,14387160-14387356,14387551-14387701,14388672-14389054;ENSCARP00000061345.1,ENSCART00000064716.1,389,6,14385989-14386120,14386204-14386347,14386435-14386594,14387160-14387356,14387551-14387701,14388672-14389033,14389385-14389408;ENSCARP00000061351.1,ENSCART00000064725.1,354,6,14385989-14386120,143…	Hist_deacetyl,PF00850.19,75,363
ENSCARP00000113336.1	ENSCARP00000113336.1	ENSCARG00000057856.1,QPKE01007598.1:116261..128290 forward	ENSCARP00000113336.1,ENSCART00000126784.1,1085,26,117149-117211,118127-118237,118687-118772,119087-119171,119269-119309,119391-119487,120391-120488,120575-120679,121055-121123,121225-121351,121558-121623,121710-121769,121843-121932,122009-122115,122189-122256,122386-122512,122648-122776,122955-123123,123235-123437,124411-124603,124685-124834,125070-125244,125350-125723,125802-125921,126602-126748…	Hist_deacetyl,PF00850.19,469,766;Hist_deacetyl,PF00850.19,88,383;zf-UBP,PF02148.19,1003,1063
ENSCARP00000089488.1	ENSCARP00000089488.1	ENSCARG00000043707.1,50:2706045..2714000 reverse	ENSCARP00000089488.1,ENSCART00000098183.1,672,19,2706367-2706380,2706561-2706720,2707218-2707412,2707491-2707569,2707959-2708012,2708112-2708197,2708274-2708364,2708449-2708701,2709155-2709222,2709835-2709941,2710048-2710137,2710727-2710786,2710875-2710940,2711143-2711269,2711625-2711693,2711814-2711918,2712481-2712578,2712663-2712759,2712844-2712978,2713773-2713837;ENSCARP00000089499.1,ENSCART00…	Hist_deacetyl,PF00850.19,28,322;Hist_deacetyl,PF00850.19,542,583;Hist_deacetyl,PF00850.19,433,482
ENSCARP00000130005.1	ENSCARP00000130005.1	ENSCARG00000067491.1,50:514874..522807 forward	ENSCARP00000130005.1,ENSCART00000146465.1,672,19,514874-514938,515756-515890,515975-516071,516156-516253,517175-517279,517401-517469,517849-517975,518178-518243,518331-518390,518980-519069,519195-519301,519935-520002,520469-520721,520804-520894,520971-521056,521156-521209,521600-521678,521757-521951,522454-522613,522794-522807;ENSCARP00000130015.1,ENSCART00000146476.1,506,13,514874-514938,515756-…	Hist_deacetyl,PF00850.19,28,322;Hist_deacetyl,PF00850.19,542,583;Hist_deacetyl,PF00850.19,433,483
ENSCARP00000120185.1	ENSCARP00000120185.1	ENSCARG00000062910.1,31:313747..370529 reverse	ENSCARP00000120185.1,ENSCART00000135409.1,1017,25,315432-315471,315555-315690,315965-316049,316161-316294,316389-316507,319328-319425,319504-319623,319703-319790,319870-319925,320011-320118,320213-320259,320530-320632,323357-323490,323643-323826,324878-325048,326110-326282,328816-329002,329362-329472,330451-330545,330636-330764,332779-332897,333546-333666,333805-333955,343147-343382,357242-357304…	Hist_deacetyl,PF00850.19,616,927;HDAC4_Gln,PF12203.8,65,154;Hist_deacetyl,PF00850.19,460,502
ENSCARP00000122141.1	ENSCARP00000122141.1	ENSCARG00000062977.1,QPKE01001875.1:866792..872012 reverse	ENSCARP00000122141.1,ENSCART00000137614.1,485,13,867488-867515,868264-868315,868465-868623,868775-868902,869105-869213,869297-869437,869515-869623,869733-869825,869897-870038,870491-870629,870724-870798,870921-871038,871116-871228,871961-872012;ENSCARP00000122163.1,ENSCART00000137636.1,464,12,868260-868312,868477-868623,868775-868902,869105-869213,869297-869437,869515-869623,869733-869825,869897-…	Hist_deacetyl,PF00850.19,29,318
Babesia bovis	5865
EDO05777	EDO05777	BBOV_IV001800,AAXT01000004:412723..417839 forward	EDO05777,EDO05777,1654,2,412723-416179,416216-416345,416383-417760	Hist_deacetyl,PF00850.19,1060,1419;Ank_4,PF13637.6,37,91;Ank_5,PF13857.6,699,745;Ank_2,PF12796.7,219,254
EDO08654	EDO08654	BBOV_III011020,3:2353552..2354901 forward	EDO08654,EDO08654,449,0,2353552-2354901	Hist_deacetyl,PF00850.19,22,313
Babesia bigemina	5866
CDR98086	CDR98086	BBBOND_0405700,V:392235..397598 forward	CDR98086,CDR98086,1748,3,392235-395535,395573-395989,396029-396158,396200-397598	Hist_deacetyl,PF00850.19,1147,1506;Ank_4,PF13637.6,40,91;Ank_4,PF13637.6,754,771
CDR96281	CDR96281	BBBOND_0301850,III:444684..447392 forward	CDR96281,CDR96281,902,0,444684-447392	Hist_deacetyl,PF00850.19,29,483;IPK,PF03770.16,712,893
CDR93770	CDR93770	BBBOND_0100990,I:259409..260761 reverse	CDR93770,CDR93770,450,0,259409-260761	Hist_deacetyl,PF00850.19,22,313
Monopterus albus	43700
ENSMALP00000031733.1	ENSMALP00000031733.1	ENSMALG00000021886.1,KV884706.1:2890245..2932329 reverse	ENSMALP00000031714.1,ENSMALT00000032266.1,1050,24,2895214-2895260,2895360-2895506,2896938-2897022,2897579-2897712,2898075-2898193,2900992-2901089,2903675-2903794,2904359-2904446,2907336-2907391,2907587-2907694,2908979-2909028,2909073-2909193,2909292-2909425,2909593-2909788,2910425-2910664,2910942-2911186,2911938-2912091,2912521-2912619,2913334-2913425,2913732-2913845,2914909-2914988,2915274-29153…	Hist_deacetyl,PF00850.19,653,971
ENSMALP00000032894.1	ENSMALP00000032894.1	ENSMALG00000022623.1,KV884797.1:1010421..1052850 forward	ENSMALP00000032894.1,ENSMALT00000033456.1,1008,24,1010421-1010472,1010714-1010859,1011396-1011546,1013468-1013588,1013854-1013972,1019344-1019472,1019785-1019891,1020131-1020254,1020684-1020881,1021824-1022025,1026734-1026959,1028571-1028757,1029273-1029406,1030074-1030189,1031334-1031370,1034217-1034324,1036227-1036282,1036316-1036391,1037753-1037880,1037968-1038057,1043380-1043498,1044295-10444…	Hist_deacetyl,PF00850.19,764,916;HDAC4_Gln,PF12203.8,16,105;Hist_deacetyl,PF00850.19,608,736;Hist_deacetyl,PF00850.19,428,460
ENSMALP00000024975.1	ENSMALP00000024975.1	ENSMALG00000017369.1,KV884996.1:4454..24788 forward	ENSMALP00000024975.1,ENSMALT00000025445.1,399,9,4454-4614,5306-5436,8479-8620,9160-9272,9473-9550,9633-9741,10287-10459,11323-11417,21405-21510,24697-24788	Hist_deacetyl,PF00850.19,36,320
ENSMALP00000006909.1	ENSMALP00000006909.1	ENSMALG00000004921.1,KV884891.1:375132..404406 forward	ENSMALP00000006909.1,ENSMALT00000007055.1,367,9,376408-376442,376561-376709,377844-377944,378814-378930,385794-385836,395483-395559,396816-396878,398551-398647,399939-400117,401145-401387	Hist_deacetyl,PF00850.19,46,326
ENSMALP00000006308.1	ENSMALP00000006308.1	ENSMALG00000004507.1,KV885228.1:22541..23674 forward	ENSMALP00000006308.1,ENSMALT00000006444.1,215,3,22541-22581,22681-22873,22948-23097,23411-23674	Hist_deacetyl,PF00850.19,1,146
ENSMALP00000018267.1	ENSMALP00000018267.1	ENSMALG00000012716.1,KV884715.1:2173152..2179362 forward	ENSMALP00000018267.1,ENSMALT00000018618.1,413,13,2173152-2173206,2174379-2174461,2174542-2174684,2174983-2175064,2175304-2175371,2175637-2175770,2175976-2176056,2176190-2176263,2176392-2176456,2178172-2178261,2178363-2178421,2178789-2178868,2179033-2179190,2179293-2179362	Hist_deacetyl,PF00850.19,146,298;Hist_deacetyl,PF00850.19,22,138
ENSMALP00000023096.1	ENSMALP00000023096.1	ENSMALG00000016056.1,KV884736.1:240426..288226 reverse	ENSMALP00000023096.1,ENSMALT00000023534.1,1097,25,244277-244316,244535-244679,245141-245225,245757-245890,246073-246191,246557-246654,247040-247159,247288-247375,247658-247713,247999-248106,248505-248551,248663-248765,248848-248981,249753-249948,250356-250580,253219-253442,254900-255092,255234-255362,256184-256293,256397-256525,260238-260356,261459-261582,265653-265803,269067-269392,276305-276373…	Hist_deacetyl,PF00850.19,693,1003;HDAC4_Gln,PF12203.8,90,178
ENSMALP00000019088.1	ENSMALP00000019088.1	ENSMALG00000013330.1,KV884695.1:3335513..3344748 reverse	ENSMALP00000019088.1,ENSMALT00000019468.1,670,19,3335513-3335544,3335655-3335814,3335954-3336142,3336522-3336603,3336720-3336776,3337108-3337193,3337326-3337416,3337583-3337817,3338187-3338254,3338374-3338480,3338773-3338862,3339100-3339159,3339244-3339309,3339853-3339979,3340056-3340124,3340826-3340930,3341603-3341700,3343571-3343667,3343789-3343923,3344351-3344409	Hist_deacetyl,PF00850.19,26,320;Hist_deacetyl,PF00850.19,531,574
ENSMALP00000027697.1	ENSMALP00000027697.1	ENSMALG00000019143.1,KV885051.1:132341..185604 reverse	ENSMALP00000027666.1,ENSMALT00000028176.1,1087,27,132341-132380,133971-134151,134265-134346,136434-136567,136670-136788,137198-137295,138010-138129,138853-138940,139094-139149,139244-139351,139453-139502,139943-140063,140143-140276,142537-142648,148579-148774,148895-149013,149084-149277,149385-149498,149676-149787,150444-150560,151060-151169,151327-151458,152881-153014,155017-155122,155241-155385…	Hist_deacetyl,PF00850.19,710,1028;HDAC4_Gln,PF12203.8,108,196;HDAC4_Gln,PF12203.8,530,548
ENSMALP00000002107.1	ENSMALP00000002107.1	ENSMALG00000001564.1,KV884888.1:131935..142532 forward	ENSMALP00000002107.1,ENSMALT00000002164.1,477,9,132571-132619,133561-133673,135948-136065,136158-136232,136487-136625,137088-137229,139465-139557,141613-141721,141802-142182,142272-142486;ENSMALP00000002136.1,ENSMALT00000002199.1,477,9,132571-132619,133561-133673,135948-136065,136158-136232,136487-136625,137088-137229,139465-139557,140303-140411,141802-142182,142272-142486;ENSMALP00000002153.1,EN…	Hist_deacetyl,PF00850.19,28,317
ENSMALP00000006730.1	ENSMALP00000006730.1	ENSMALG00000004795.1,KV884802.1:271910..291613 forward	ENSMALP00000006730.1,ENSMALT00000006873.1,489,13,272739-272793,274586-274698,274835-274952,275356-275430,278769-278907,279117-279258,279553-279645,280325-280433,280561-280701,282604-282712,284917-285047,288002-288157,288244-288301,290734-290764	Hist_deacetyl,PF00850.19,30,319
ENSMALP00000008882.1	ENSMALP00000008882.1	ENSMALG00000006330.1,KV884814.1:1057192..1116312 reverse	ENSMALP00000008882.1,ENSMALT00000009068.1,967,23,1060341-1060383,1060473-1060611,1061327-1061408,1062168-1062301,1062667-1062785,1067116-1067213,1067304-1067423,1067587-1067674,1067909-1067964,1069430-1069537,1070096-1070145,1070543-1070663,1071291-1071424,1071803-1072034,1072804-1073007,1073690-1073898,1074809-1074980,1075520-1075621,1076263-1076372,1076585-1076707,1077793-1077893,1078093-107821…	Hist_deacetyl,PF00850.19,558,876;Hist_deacetyl,PF00850.19,363,411
ENSMALP00000015601.1	ENSMALP00000015601.1	ENSMALG00000010943.1,KV884782.1:863450..868999 forward	ENSMALP00000015601.1,ENSMALT00000015915.1,490,13,863638-863689,865242-865354,865441-865558,865650-865724,865859-865997,866231-866372,866452-866544,866639-866747,866854-866994,867957-868065,868280-868410,868535-868705,868836-868887,868972-868999;ENSMALP00000015619.1,ENSMALT00000015933.1,490,13,864510-864561,865242-865354,865441-865558,865650-865724,865859-865997,866231-866372,866452-866544,866639-…	Hist_deacetyl,PF00850.19,29,318
Cavia porcellus	10141
ENSCPOP00000012861.2	ENSCPOP00000012861.2	ENSCPOG00000014275.4,DS562861.1:3943993..3960353 reverse	ENSCPOP00000012861.2,ENSCPOT00000014417.3,428,14,3944720-3944789,3948022-3948179,3948488-3948567,3948813-3948871,3948995-3949084,3950212-3950276,3950437-3950510,3950876-3950956,3951595-3951728,3952103-3952158,3952272-3952328,3952441-3952522,3958421-3958563,3960042-3960124,3960228-3960282	Hist_deacetyl,PF00850.19,22,313;Hist_deacetyl,PF00850.19,350,389
ENSCPOP00000012920.3	ENSCPOP00000012920.3	ENSCPOG00000014344.4,DS562913.1:5801495..5824609 forward	ENSCPOP00000012920.3,ENSCPOT00000014486.3,488,13,5801565-5801616,5809972-5810084,5810997-5811114,5813180-5813254,5813629-5813767,5815845-5815986,5818297-5818389,5818470-5818578,5820127-5820267,5820692-5820800,5821372-5821502,5822427-5822582,5823075-5823132,5824157-5824187	Hist_deacetyl,PF00850.19,29,318
ENSCPOP00000005113.3	ENSCPOP00000005113.3	ENSCPOG00000005671.4,DS562881.1:24674472..24939977 forward	ENSCPOP00000005113.3,ENSCPOT00000005732.3,415,10,24674689-24674913,24675429-24675481,24677785-24677915,24678813-24678954,24748845-24748957,24752759-24752836,24753692-24753800,24784497-24784669,24787811-24787905,24914727-24914832,24939438-24939460	Hist_deacetyl,PF00850.19,72,359
ENSCPOP00000013386.3	ENSCPOP00000013386.3	ENSCPOG00000014856.4,DS563039.1:570234..572468 forward	ENSCPOP00000013386.3,ENSCPOT00000015001.3,286,8,570234-570292,570360-570494,570699-570795,571039-571136,571228-571332,571489-571557,571734-571860,572059-572139,572379-572468	Hist_deacetyl,PF00850.19,26,250
ENSCPOP00000011770.3	ENSCPOP00000011770.3	ENSCPOG00000013072.4,DS562868.1:24213096..24459625 forward	ENSCPOP00000032172.1,ENSCPOT00000041105.1,113,2,24244636-24244657,24341160-24341231,24377977-24378221;ENSCPOP00000011770.3,ENSCPOT00000013199.3,1078,25,24244636-24244657,24341160-24341231,24377977-24378221,24390775-24390925,24404273-24404393,24409038-24409159,24412729-24412860,24415977-24416089,24419174-24419290,24419381-24419579,24421490-24421713,24425076-24425330,24426227-24426413,24428255-2442…	Hist_deacetyl,PF00850.19,674,986;HDAC4_Gln,PF12203.8,63,152;Hist_deacetyl,PF00850.19,1008,1046;HDAC4_Gln,PF12203.8,590,603;HDAC4_Gln,PF12203.8,458,501
ENSCPOP00000005971.3	ENSCPOP00000005971.3	ENSCPOG00000006628.4,DS562946.1:619362..634533 reverse	ENSCPOP00000005971.3,ENSCPOT00000006694.3,347,9,619362-619577,619700-619878,620923-621019,621187-621249,622100-622176,622903-622945,623816-623932,631621-631721,633728-633876,634532-634533;ENSCPOP00000027847.1,ENSCPOT00000043287.1,153,4,622710-622753,622897-622945,623816-623932,631621-631721,633728-633875	Hist_deacetyl,PF00850.19,35,315
ENSCPOP00000021346.1	ENSCPOP00000021346.1	ENSCPOG00000025458.2,DS562922.1:9483320..9506710 forward	ENSCPOP00000021346.1,ENSCPOT00000046511.1,1137,24,9487332-9487353,9490898-9490969,9498811-9499061,9499155-9499302,9499376-9499490,9499644-9499774,9499860-9500006,9500092-9500204,9500313-9500760,9501605-9501807,9501946-9502227,9502503-9502668,9502856-9502989,9503094-9503214,9503289-9503338,9503430-9503537,9503880-9503935,9504024-9504111,9504835-9504954,9505050-9505147,9505313-9505431,9505959-95060…	Hist_deacetyl,PF00850.19,720,1038;HDAC4_Gln,PF12203.8,64,153
ENSCPOP00000025814.1	ENSCPOP00000025814.1	ENSCPOG00000008955.4,DS562987.1:2121791..2143680 forward	ENSCPOP00000025814.1,ENSCPOT00000036227.1,1196,26,2122980-2123072,2123155-2123283,2123395-2123483,2125609-2125693,2125786-2125826,2126621-2126717,2126843-2126940,2128139-2128243,2128371-2128439,2135137-2135263,2135364-2135429,2135522-2135581,2135659-2135748,2136176-2136282,2136367-2136434,2136652-2136817,2136895-2137023,2137212-2137380,2137599-2137732,2138162-2138230,2138350-2138542,2139956-21401…	Hist_deacetyl,PF00850.19,499,797;Hist_deacetyl,PF00850.19,106,401;zf-UBP,PF02148.19,1077,1137
ENSCPOP00000006985.3	ENSCPOP00000006985.3	ENSCPOG00000007757.4,DS562880.1:4906124..4943082 reverse	ENSCPOP00000006985.3,ENSCPOT00000007831.3,482,13,4908815-4908842,4909089-4909137,4909547-4909699,4910159-4910289,4910382-4910490,4911140-4911280,4911363-4911471,4912913-4913005,4914032-4914173,4914632-4914770,4917523-4917597,4923539-4923656,4935853-4935965,4942673-4942721	Hist_deacetyl,PF00850.19,28,317;Hist_deacetyl,PF00850.19,349,382
ENSCPOP00000005427.3	ENSCPOP00000005427.3	ENSCPOG00000006013.4,DS562864.1:52014044..52046295 forward	ENSCPOP00000005427.3,ENSCPOT00000006077.3,997,25,52014143-52014161,52031812-52032005,52032087-52032177,52032470-52032581,52033166-52033281,52033513-52033638,52034016-52034107,52034301-52034411,52034549-52034729,52034898-52035094,52035304-52035477,52036633-52036852,52038635-52038768,52038905-52039025,52039305-52039354,52040301-52040363,52040648-52040755,52041679-52041734,52041889-52041976,52042447…	Hist_deacetyl,PF00850.19,565,903
ENSCPOP00000004924.3	ENSCPOP00000004924.3	ENSCPOG00000005468.4,DS562886.1:3170375..3628550 reverse	ENSCPOP00000004924.3,ENSCPOT00000005527.3,1046,22,3170375-3170586,3192029-3192113,3208048-3208181,3265908-3266026,3305012-3305109,3305421-3305540,3311031-3311118,3311363-3311418,3346868-3346975,3371566-3371615,3375294-3375414,3386497-3386630,3397836-3397968,3465898-3466161,3488391-3488608,3489048-3489258,3492052-3492174,3501904-3502019,3507731-3507862,3537269-3537390,3539624-3539726,3540754-35409…	Hist_deacetyl,PF00850.19,626,944;HDAC4_Gln,PF12203.8,30,120;HDAC4_Gln,PF12203.8,384,398
Theileria parva	5875
EAN31357	EAN31357	TP03_0612,AAGK01000005:1310487..1313169 reverse	EAN31357,EAN31357,655,4,1310487-1310716,1310825-1311896,1312081-1312327,1312530-1312659,1312881-1313169	Hist_deacetyl,PF00850.19,4,368
EAN30629	EAN30629	TP03_0788,AAGK01000006:350732..353434 reverse	EAN30629,EAN30629,900,0,350732-353434	Hist_deacetyl,PF00850.19,32,415;IPK,PF03770.16,716,892;IPK,PF03770.16,655,692
EAN32325	EAN32325	TP02_0039,2:95315..97429 reverse	EAN32325,EAN32325,447,0,95360-96703	Hist_deacetyl,PF00850.19,22,313;Hist_deacetyl,PF00850.19,342,361
Mustela putorius furo	9669
ENSMPUP00000008127.1	ENSMPUP00000008127.1	ENSMPUG00000008187.1,GL896911.1:13225922..13240024 forward	ENSMPUP00000008127.1,ENSMPUT00000008256.1,430,14,13225922-13225976,13226077-13226165,13227475-13227617,13232708-13232789,13232920-13232976,13233097-13233152,13233512-13233645,13234171-13234251,13234626-13234699,13234863-13234927,13235983-13236072,13236196-13236254,13236545-13236624,13236885-13237042,13239955-13240024	Hist_deacetyl,PF00850.19,24,315;Hist_deacetyl,PF00850.19,352,391
ENSMPUP00000017162.1	ENSMPUP00000017162.1	ENSMPUG00000017271.1,GL896899.1:37535841..37585651 reverse	ENSMPUP00000017162.1,ENSMPUT00000017417.1,405,11,37536406-37536430,37543259-37543416,37564738-37564944,37565083-37565261,37566156-37566252,37567275-37567337,37568433-37568509,37570276-37570318,37571283-37571399,37582165-37582265,37584508-37584656,37585650-37585651	Hist_deacetyl,PF00850.19,35,316
ENSMPUP00000013847.1	ENSMPUP00000013847.1	ENSMPUG00000013952.1,GL896907.1:19387584..19927185 reverse	ENSMPUP00000013847.1,ENSMPUT00000014067.1,1068,24,19387584-19387623,19407283-19407430,19425017-19425101,19466292-19466425,19527093-19527211,19590964-19591061,19591416-19591535,19596876-19596963,19597208-19597263,19628069-19628176,19654286-19654335,19660174-19660294,19672899-19673032,19689976-19690153,19757996-19758259,19776169-19776386,19776868-19777078,19780103-19780225,19790411-19790526,1979363…	Hist_deacetyl,PF00850.19,656,974;HDAC4_Gln,PF12203.8,37,127;HDAC4_Gln,PF12203.8,401,413
ENSMPUP00000002307.1	ENSMPUP00000002307.1	ENSMPUG00000002331.1,GL897110.1:467291..477570 forward	ENSMPUP00000002307.1,ENSMPUT00000002353.1,663,18,467747-467805,467876-468010,468254-468350,468567-468664,468756-468860,469020-469088,469194-469320,469504-469569,469758-469817,469894-469983,470135-470241,470313-470380,470450-470714,470821-470905,471232-471317,471462-471518,471684-471762,471923-472105,472193-472345	Hist_deacetyl,PF00850.19,26,321;Hist_deacetyl,PF00850.19,535,583;Hist_deacetyl,PF00850.19,455,484
ENSMPUP00000010193.1	ENSMPUP00000010193.1	ENSMPUG00000010268.1,GL896937.1:7994253..8019951 reverse	ENSMPUP00000010193.1,ENSMPUT00000010355.1,469,11,7996856-7997043,7998107-7998237,7998851-7998959,7999180-7999320,8000398-8000506,8000589-8000681,8003814-8003955,8006000-8006138,8006749-8006823,8008895-8009012,8010127-8010239,8019900-8019951	Hist_deacetyl,PF00850.19,29,318
ENSMPUP00000015122.1	ENSMPUP00000015122.1	ENSMPUG00000015231.1,GL896903.1:15421662..15457976 reverse	ENSMPUP00000015122.1,ENSMPUT00000015360.1,482,13,15424267-15424294,15424572-15424620,15425140-15425292,15425571-15425701,15425796-15425904,15426396-15426536,15426611-15426719,15427909-15428001,15429021-15429162,15429621-15429759,15431110-15431184,15437867-15437984,15451306-15451418,15457928-15457976	Hist_deacetyl,PF00850.19,28,317
ENSMPUP00000000413.1	ENSMPUP00000000413.1	ENSMPUG00000000416.1,GL897011.1:6380508..6416117 reverse	ENSMPUP00000000413.1,ENSMPUT00000000421.1,991,25,6380508-6380553,6380704-6380842,6382122-6382206,6382511-6382644,6383298-6383416,6384641-6384738,6384949-6385068,6386155-6386242,6386407-6386462,6387439-6387546,6388767-6388816,6389031-6389151,6389297-6389430,6390728-6390947,6392082-6392255,6392502-6392698,6392920-6393100,6393243-6393353,6393544-6393635,6393973-6394098,6394291-6394406,6395037-639514…	Hist_deacetyl,PF00850.19,580,897
ENSMPUP00000005306.1	ENSMPUP00000005306.1	ENSMPUG00000005345.1,GL897138.1:1974277..2199063 reverse	ENSMPUP00000005306.1,ENSMPUT00000005395.1,415,10,1974895-1974917,2002009-2002114,2103331-2103425,2105935-2106107,2128665-2128773,2129379-2129456,2133285-2133397,2193621-2193762,2195307-2195437,2198275-2198327,2198839-2199063	Hist_deacetyl,PF00850.19,72,359
ENSMPUP00000013557.1	ENSMPUP00000013557.1	ENSMPUG00000013660.1,GL896945.1:10588877..10609138 forward	ENSMPUP00000013557.1,ENSMPUT00000013774.1,1199,28,10588877-10588963,10589713-10589835,10589928-10590056,10590199-10590287,10592219-10592303,10592404-10592444,10593146-10593242,10593389-10593486,10594649-10594753,10594890-10594958,10600503-10600629,10600725-10600790,10600883-10600942,10601027-10601116,10601446-10601552,10601636-10601703,10601947-10602112,10602213-10602341,10602467-10602635,1060292…	Hist_deacetyl,PF00850.19,538,835;Hist_deacetyl,PF00850.19,145,440;zf-UBP,PF02148.19,1117,1177
ENSMPUP00000009452.1	ENSMPUP00000009452.1	ENSMPUG00000009528.1,GL897072.1:2378703..2392697 forward	ENSMPUP00000009452.1,ENSMPUT00000009607.1,1091,24,2378703-2378718,2380501-2380757,2380873-2381017,2381101-2381215,2381499-2381629,2381731-2381877,2381978-2382090,2382405-2382536,2382749-2382971,2384980-2385191,2385466-2385762,2386496-2386664,2387265-2387398,2387762-2387882,2388306-2388355,2388519-2388626,2389019-2389074,2389225-2389312,2390474-2390593,2390852-2390949,2391126-2391244,2391774-23919…	Hist_deacetyl,PF00850.19,673,991;HDAC4_Gln,PF12203.8,40,128
ENSMPUP00000000123.1	ENSMPUP00000000123.1	ENSMPUG00000000127.1,GL896909.1:1809408..2060316 reverse	ENSMPUP00000000123.1,ENSMPUT00000000127.1,1083,25,1811033-1811072,1811348-1811489,1811822-1811906,1823273-1823406,1824863-1824981,1832663-1832760,1833513-1833632,1834739-1834826,1836530-1836585,1838152-1838259,1842002-1842048,1848861-1848981,1852040-1852173,1855241-1855427,1857866-1858123,1861396-1861616,1867326-1867524,1867608-1867724,1872460-1872572,1875747-1875878,1887160-1887281,1893421-18935…	Hist_deacetyl,PF00850.19,674,991;HDAC4_Gln,PF12203.8,63,152;HDAC4_Gln,PF12203.8,588,603;HDAC4_Gln,PF12203.8,478,531
Chondrus crispus	2769
CDF35964	CDF35964	CHC_T00008698001,HG001753:148173..150550 forward	CDF35964,CDF35964,390,3,148589-148709,148850-148866,149007-149729,149814-150125	Hist_deacetyl,PF00850.19,23,288
CDF38092	CDF38092	CHC_T00008970001,HG001898:507093..509135 reverse	CDF38092,CDF38092,426,2,507579-508721,508842-508858,508953-509073	Hist_deacetyl,PF00850.19,23,317
CDF38343	CDF38343	CHC_T00010165001,HG001918:33416..37551 reverse	CDF38343,CDF38343,1233,3,33416-33742,33776-35133,35325-36576,36787-37551	Hist_deacetyl,PF00850.19,26,256;MIP,PF00230.20,974,1223
CDF37413	CDF37413	CHC_T00005509001,HG001837:58734..60396 forward	CDF37413,CDF37413,403,0,58734-59945	Hist_deacetyl,PF00850.19,84,370
Macaca fascicularis	9541
ENSMFAP00000010148.1	ENSMFAP00000010148.1	ENSMFAG00000005442.1,X:90436636..90439329 forward	ENSMFAP00000010067.1,ENSMFAT00000038475.1,267,1,90436636-90437335,90439226-90439329;ENSMFAP00000010104.1,ENSMFAT00000038735.1,394,2,90436636-90437731,90437891-90437922,90438383-90438439;ENSMFAP00000010148.1,ENSMFAT00000038999.1,421,1,90436636-90437727,90437759-90437932;ENSMFAP00000010162.1,ENSMFAT00000039057.1,416,2,90436636-90437727,90437759-90437857,90437873-90437932	Hist_deacetyl,PF00850.19,4,267;Hist_deacetyl,PF00850.19,298,336
ENSMFAP00000023829.1	ENSMFAP00000023829.1	ENSMFAG00000043137.1,16:55842640..55891746 reverse	ENSMFAP00000023829.1,ENSMFAT00000031965.1,1122,25,55844250-55844289,55844374-55844539,55844669-55844753,55845023-55845156,55845962-55846080,55846256-55846353,55846618-55846737,55848404-55848491,55848584-55848639,55849375-55849482,55849640-55849689,55850404-55850524,55851485-55851618,55853047-55853212,55853945-55854229,55854919-55855130,55857474-55857696,55857903-55858034,55858374-55858486,5585858…	Hist_deacetyl,PF00850.19,704,1022;HDAC4_Gln,PF12203.8,67,164
ENSMFAP00000005789.1	ENSMFAP00000005789.1	ENSMFAG00000002489.1,6:140753139..140770661 reverse	ENSMFAP00000005789.1,ENSMFAT00000024469.1,428,14,140753731-140753800,140758785-140758942,140759262-140759341,140759590-140759648,140759771-140759860,140761713-140761777,140761933-140762006,140762379-140762459,140762986-140763119,140763496-140763551,140763672-140763728,140763856-140763937,140768633-140768775,140770372-140770454,140770560-140770614;ENSMFAP00000005817.1,ENSMFAT00000024497.1,419,13,1…	Hist_deacetyl,PF00850.19,22,313;Hist_deacetyl,PF00850.19,350,389
ENSMFAP00000025456.1	ENSMFAP00000025456.1	ENSMFAG00000044177.1,11:46530236..46552924 reverse	ENSMFAP00000025446.1,ENSMFAT00000033596.1,976,24,46531340-46531385,46531573-46531711,46532847-46532931,46533212-46533345,46534268-46534386,46535501-46535598,46535835-46535954,46537051-46537138,46537313-46537368,46537603-46537710,46539037-46539086,46539364-46539484,46539649-46539782,46541151-46541370,46542558-46542731,46542982-46543178,46543385-46543565,46543704-46543814,46544005-46544096,46544832…	Hist_deacetyl,PF00850.19,597,914
ENSMFAP00000012453.1	ENSMFAP00000012453.1	ENSMFAG00000024544.1,4:84472936..84473607 forward	ENSMFAP00000012453.1,ENSMFAT00000058397.1,223,0,84472936-84473607	Hist_deacetyl,PF00850.19,3,108;Hist_deacetyl,PF00850.19,143,193
ENSMFAP00000025185.1	ENSMFAP00000025185.1	ENSMFAG00000044074.1,X:47336508..47360246 forward	ENSMFAP00000025185.1,ENSMFAT00000033332.1,1215,27,47337202-47337294,47337380-47337508,47337638-47337726,47340243-47340327,47340437-47340477,47341223-47341319,47341464-47341561,47343200-47343304,47343425-47343493,47349981-47350107,47350217-47350282,47350377-47350436,47350505-47350594,47350934-47351040,47351130-47351197,47351438-47351606,47351695-47351823,47352019-47352187,47352888-47353021,4735360…	Hist_deacetyl,PF00850.19,500,797;Hist_deacetyl,PF00850.19,106,401;zf-UBP,PF02148.19,1133,1193
ENSMFAP00000003038.1	ENSMFAP00000003038.1	ENSMFAG00000036363.1,2:144541209..144568210 forward	ENSMFAP00000003038.1,ENSMFAT00000027058.1,319,8,144542257-144542323,144544087-144544187,144558455-144558571,144560187-144560229,144562548-144562624,144563690-144563752,144564705-144564801,144565925-144566103,144566299-144566514;ENSMFAP00000003021.1,ENSMFAT00000027075.1,268,6,144541273-144541274,144542175-144542323,144544087-144544187,144563690-144563752,144564705-144564801,144565925-144566103,144…	Hist_deacetyl,PF00850.19,7,288
ENSMFAP00000025317.1	ENSMFAP00000025317.1	ENSMFAG00000044156.1,11:129318869..129324070 forward	ENSMFAP00000025317.1,ENSMFAT00000033465.1,258,2,129318869-129318919,129318934-129319489,129323901-129324070	Hist_deacetyl,PF00850.19,17,217
ENSMFAP00000020858.1	ENSMFAP00000020858.1	ENSMFAG00000033242.1,12:128916536..129236021 reverse	ENSMFAP00000020901.1,ENSMFAT00000035110.1,201,3,129050330-129050447,129051279-129051439,129064481-129064725,129117444-129117525;ENSMFAP00000020891.1,ENSMFAT00000035126.1,1084,25,128921471-128921510,128921848-128921989,128923113-128923197,128935005-128935138,128936794-128936912,128948833-128948930,128949823-128949942,128952189-128952276,128954595-128954650,128957310-128957417,128962396-128962442,1…	Hist_deacetyl,PF00850.19,676,993;HDAC4_Gln,PF12203.8,59,148;HDAC4_Gln,PF12203.8,589,605
ENSMFAP00000008745.1	ENSMFAP00000008745.1	ENSMFAG00000001093.1,1:195651310..195701470 reverse	ENSMFAP00000008745.1,ENSMFAT00000021302.1,482,13,195651888-195651915,195652185-195652233,195652692-195652844,195653124-195653254,195653348-195653456,195654025-195654165,195654247-195654355,195656086-195656178,195657574-195657715,195658174-195658312,195661422-195661496,195673752-195673869,195692782-195692894,195701330-195701378	Hist_deacetyl,PF00850.19,28,317
ENSMFAP00000000083.1	ENSMFAP00000000083.1	ENSMFAG00000040542.1,4:17930437..17961382 reverse	ENSMFAP00000000083.1,ENSMFAT00000028248.1,488,13,17930780-17930810,17931423-17931480,17933068-17933223,17933991-17934121,17935074-17935182,17935716-17935856,17939230-17939338,17939416-17939508,17943180-17943321,17945931-17946069,17946537-17946611,17948580-17948697,17950011-17950123,17960966-17961017	Hist_deacetyl,PF00850.19,29,318
ENSMFAP00000043974.1	ENSMFAP00000043974.1	ENSMFAG00000039360.1,X:83262681..83264126 reverse	ENSMFAP00000043974.1,ENSMFAT00000018266.1,462,2,83262681-83263177,83263196-83263951,83263991-83264126	Hist_deacetyl,PF00850.19,45,301
ENSMFAP00000002742.1	ENSMFAP00000002742.1	ENSMFAG00000033885.1,10:604082..610627 forward	ENSMFAP00000002734.1,ENSMFAT00000027883.1,671,19,604449-604507,604576-604710,604944-605040,605306-605403,605502-605606,605762-605830,605992-606118,606640-606705,606915-606974,607054-607143,607333-607439,607513-607580,607659-607920,608031-608115,608854-608945,609085-609141,609441-609519,609724-609906,609989-610141,610289-610312;ENSMFAP00000002742.1,ENSMFAT00000027891.1,672,20,604449-604495,604543-…	Hist_deacetyl,PF00850.19,27,321;Hist_deacetyl,PF00850.19,558,583
ENSMFAP00000011481.1	ENSMFAP00000011481.1	ENSMFAG00000008589.1,3:101728106..102596303 reverse	ENSMFAP00000011453.1,ENSMFAT00000049546.1,1066,24,101729432-101729471,101743316-101743463,101765558-101765642,101783732-101783865,101850782-101850900,101915736-101915833,101916147-101916266,101922157-101922244,101922491-101922546,101959327-101959434,101986167-101986216,101991065-101991185,102004203-102004336,102024172-102024349,102085935-102086198,102103846-102104063,102104532-102104745,102107762…	Hist_deacetyl,PF00850.19,657,975;HDAC4_Gln,PF12203.8,37,127;HDAC4_Gln,PF12203.8,402,414
ENSMFAP00000033409.1	ENSMFAP00000033409.1	ENSMFAG00000003160.1,X:69391217..69644392 reverse	ENSMFAP00000033327.1,ENSMFAT00000007554.1,64,2,69391217-69391247,69643343-69643395,69643934-69644044;ENSMFAP00000033409.1,ENSMFAT00000007636.1,377,10,69391591-69391613,69411257-69411362,69531757-69531851,69534304-69534476,69558409-69558517,69559116-69559193,69563351-69563463,69639459-69639600,69640316-69640446,69643343-69643395,69643934-69644044;ENSMFAP00000033414.1,ENSMFAT00000007641.1,286,8,693…	Hist_deacetyl,PF00850.19,35,321
Erinaceus europaeus	9365
ENSEEUP00000005465.1	ENSEEUP00000005465.1	ENSEEUG00000005998.1,scaffold_346696:3268..18082 forward	ENSEEUP00000005465.1,ENSEEUT00000005992.1,470,12,3268-3378,4621-4738,5699-5773,6789-6927,7794-7935,10658-10750,10829-10937,11155-11295,11507-11615,12966-13096,14178-14333,17394-17451,18052-18082	Hist_deacetyl,PF00850.19,11,300
ENSEEUP00000008252.1	ENSEEUP00000008252.1	ENSEEUG00000009067.1,GeneScaffold_6030:138..7800 forward	ENSEEUP00000008252.1,ENSEEUT00000009054.1,225,6,138-236,2884-3000,5088-5130,5231-5307,5408-5470,5571-5667,7622-7800	Hist_deacetyl,PF00850.19,170,224;Hist_deacetyl,PF00850.19,8,35
ENSEEUP00000005213.1	ENSEEUP00000005213.1	ENSEEUG00000005715.1,GeneScaffold_3557:181626..240338 reverse	ENSEEUP00000005213.1,ENSEEUT00000005723.1,413,16,181626-181692,185711-185868,186077-186082,186085-186088,186231-186255,186479-186537,186652-186741,190679-190743,190859-190932,191304-191384,194967-195100,195201-195256,195357-195413,195514-195595,196406-196548,240091-240173,240284-240338	Hist_deacetyl,PF00850.19,207,313;Hist_deacetyl,PF00850.19,22,80
ENSEEUP00000000313.1	ENSEEUP00000000313.1	ENSEEUG00000000357.1,GeneScaffold_497:6571..35835 reverse	ENSEEUP00000000313.1,ENSEEUT00000000359.1,976,28,6571-6616,6740-6875,8285-8369,8642-8775,9288-9406,11401-11498,11667-11786,12839-12926,14002-14057,15204-15254,19635-19691,20944-20993,21194-21314,21387-21520,24180-24399,27493-27607,29060-29076,29079-29111,29114-29116,29545-29741,29888-30068,30177-30272,30461-30552,31328-31453,31831-31946,32559-32670,33446-33536,33620-33807,35787-35835	Hist_deacetyl,PF00850.19,755,883;Hist_deacetyl,PF00850.19,566,700
ENSEEUP00000001196.1	ENSEEUP00000001196.1	ENSEEUG00000001336.1,scaffold_248791:22263..26217 reverse	ENSEEUP00000001196.1,ENSEEUT00000001332.1,240,9,22263-22290,22529-22574,23302-23454,23672-23802,23895-24003,24790-24930,25016-25092,25094-25125,26209-26211,26215-26217	Hist_deacetyl,PF00850.19,3,76;Hist_deacetyl,PF00850.19,106,130
ENSEEUP00000006690.1	ENSEEUP00000006690.1	ENSEEUG00000007304.1,GeneScaffold_739:56242..61993 reverse	ENSEEUP00000006690.1,ENSEEUT00000007332.1,663,19,56242-56394,56476-56658,56813-56891,57116-57172,57254-57319,57321-57346,58645-58729,58845-59103,59184-59251,59324-59430,59586-59675,59768-59827,60225-60290,60459-60585,60753-60821,60924-61028,61115-61212,61419-61515,61722-61856,61935-61993	Hist_deacetyl,PF00850.19,26,320;Hist_deacetyl,PF00850.19,541,581;Hist_deacetyl,PF00850.19,449,483
ENSEEUP00000013663.1	ENSEEUP00000013663.1	ENSEEUG00000014963.1,GeneScaffold_4921:618..187679 reverse	ENSEEUP00000013663.1,ENSEEUT00000014968.1,378,14,618-640,25672-25777,104178-104272,106688-106860,111601-111707,111709-111709,112769-112850,119606-119606,119608-119719,179595-179600,179602-179619,179621-179738,183009-183139,186994-187046,187569-187679	Hist_deacetyl,PF00850.19,138,298;Hist_deacetyl,PF00850.19,34,88
ENSEEUP00000001892.1	ENSEEUP00000001892.1	ENSEEUG00000002062.1,GeneScaffold_1222:35824..63937 forward	ENSEEUP00000001892.1,ENSEEUT00000002077.1,1089,33,35824-35861,35863-35938,36066-36154,40555-40639,40724-40764,41009-41105,41239-41336,43347-43451,43561-43629,44592-44718,44845-44858,44860-44911,45002-45061,45141-45230,45918-46019,46024-46025,46105-46172,46940-47108,47209-47337,47438-47606,48393-48400,48402-48411,48413-48443,48445-48473,48476-48528,49379-49447,49586-49778,51627-51776,55922-56096,5…	Hist_deacetyl,PF00850.19,563,760;Hist_deacetyl,PF00850.19,70,232;Hist_deacetyl,PF00850.19,277,365;zf-UBP,PF02148.19,1024,1067
ENSEEUP00000003697.1	ENSEEUP00000003697.1	ENSEEUG00000004008.1,GeneScaffold_380:56852..468049 forward	ENSEEUP00000003697.1,ENSEEUT00000004067.1,1062,29,56852-56873,98422-98531,98534-98548,98551-98558,98560-98563,98566-98655,103481-103631,104739-104865,109372-109493,148645-148776,154858-154973,166989-167108,170388-170598,173421-173501,173664-173800,201656-201919,211038-211215,218707-218840,242909-243029,288929-288978,295743-295850,340448-340503,340744-340831,347966-348085,348400-348497,352202-3523…	Hist_deacetyl,PF00850.19,650,968;HDAC4_Gln,PF12203.8,48,122;HDAC4_Gln,PF12203.8,395,407
ENSEEUP00000013540.1	ENSEEUP00000013540.1	ENSEEUG00000014838.1,GeneScaffold_8913:264..7987 forward	ENSEEUP00000013540.1,ENSEEUT00000014838.1,353,8,264-400,857-998,3856-3948,5468-5576,5677-5817,6684-6792,6885-7015,7233-7385,7944-7987	Hist_deacetyl,PF00850.19,5,124;Hist_deacetyl,PF00850.19,230,249
Trypanosoma equiperdum	5694
SCU70179	SCU70179	TEOVI_000175200,ctg_419:10018..11718 reverse	SCU70179,SCU70179,566,0,10018-11718	Hist_deacetyl,PF00850.19,71,367
SCU72406	SCU72406	TEOVI_000398200,ctg_844:17940..19106 reverse	SCU72406,SCU72406,388,0,17940-19106	Hist_deacetyl,PF00850.19,31,322
SCU65075	SCU65075	TEOVI_000699700,ctg_1192:29332..31092 reverse	SCU65075,SCU65075,586,0,29332-31092	Hist_deacetyl,PF00850.19,129,490
SCU68576	SCU68576	TEOVI_000889600,ctg_1908:7108..9165 reverse	SCU68576,SCU68576,685,0,7108-9165	Hist_deacetyl,PF00850.19,141,340;Hist_deacetyl,PF00850.19,515,637
Camelus dromedarius	9838
ENSCDRP00005020901.1	ENSCDRP00005020901.1	ENSCDRG00005013881.1,16:17479328..17510727 reverse	ENSCDRP00005020599.1,ENSCDRT00005022704.1,1108,23,17481007-17481046,17481156-17481321,17481456-17481540,17481824-17481957,17482445-17482563,17482738-17482835,17483089-17483208,17484142-17484229,17484360-17484415,17484764-17484871,17485021-17485070,17485503-17485623,17485962-17486095,17486915-17487080,17487817-17488107,17488334-17488545,17489491-17489713,17489933-17490064,17490375-17490487,1749057…	Hist_deacetyl,PF00850.19,698,1016;HDAC4_Gln,PF12203.8,68,156
ENSCDRP00005025316.1	ENSCDRP00005025316.1	ENSCDRG00005017433.1,X:38390414..38417629 forward	ENSCDRP00005025316.1,ENSCDRT00005027873.1,1125,27,38399522-38399614,38399697-38399825,38399961-38400049,38402149-38402233,38402337-38402377,38403108-38403204,38403350-38403447,38404438-38404542,38404667-38404735,38409123-38409249,38409355-38409420,38409510-38409569,38409651-38409740,38410063-38410169,38410259-38410326,38410571-38410742,38410826-38410954,38411097-38411265,38411604-38411737,3841225…	Hist_deacetyl,PF00850.19,501,798;Hist_deacetyl,PF00850.19,106,401;zf-UBP,PF02148.19,1043,1103
ENSCDRP00005030088.1	ENSCDRP00005030088.1	ENSCDRG00005010238.1,X:56197936..56407535 reverse	ENSCDRP00005030044.1,ENSCDRT00005033043.1,376,11,56198495-56198517,56222609-56222714,56318968-56319062,56321466-56321638,56343032-56343140,56343731-56343808,56347575-56347687,56400524-56400665,56403337-56403467,56406814-56406866,56407426-56407428,56407431-56407535;ENSCDRP00005030046.1,ENSCDRT00005033045.1,350,10,56198495-56198517,56222609-56222714,56318968-56319062,56321466-56321638,56343032-5634…	Hist_deacetyl,PF00850.19,36,320
[truncated: 19,794 more rows]
